# Supplementary material for: The holobiont transcriptome of teneral tsetse fly species of varying vector competence
Source: BMC Genomics. 2021 May 31;22:400. doi: 10.1186/s12864-021-07729-5 (PMC8166097; doi:10.1186/s12864-021-07729-5)
Supplement: Supplementary file 2 — Additional file 2: Table S1. Differentially expressed Wigglesworthia genes between female and male G. morsitans isolates. [file 12864_2021_7729_MOESM2_ESM.xlsx]

## Sheet: Sheet1
Table S1. Differentially expressed Wigglesworthia genes between female and male G. morsitans isolates.
Gene name	Gene ontology	Metabolic pathways	Specifics
bioA	Adenosylmethionine-8-amino7-oxononanoate aminotransferase	Biotin metabolism
rpmC	50S ribosomal subunit
fumC	fumarate hydratase class II	Metabolism	7 pathways, all metabolic
rpsF	30S ribosomal protein S6
pyrF	orotidine-5’-phosphate decarboxylase	Metabolism	2 pathways, metabolic, pyrimidine metabolism
rpsQ	30S ribosomal subunit protein S17
bioD	dethiobiotin synthase	Biotin metabolism
fpr	ferredoxin-NADP reductase		Acting on iron-sulfur proteins as donors, flavodoxin
fliA	RNA polymerase sigma factor for flagellar operon
tsf	elongation factor Tsf, protein chain elongation factor EF-Ts		Translation factor
tpiA	triosephosphate isomerase	Metabolism	9 pathways of metabolism
eno	enolase	Metabolism	Glycolysis/gluconeogenesis, 9different pathways
gpsA	glycerol-3-phosphate dehydrogenase		With NAD+ or NADP+ as acceptor
yjeK	lysine 2,3-aminomutase		Translation factor, elongation factor
purF	amidophosphoribosyltransferase	Metabolism	5 metabolic pathways
pdxB	erythronate-4-phosphate dehydrogenase	Metabolism	B6 metabolism, with NAD+ or NADP+ as acceptor
ybiS	L,D-transpeptidase		Peptidoglycan biosynthesis and degradation protein
WIGMOR_RS00305			Adjacent to fliI, and orthologues in other Wigglesworthia brevipalpis, Sodalis glossinidius, and Sodalis praecaptivus
rplS	50S ribosomal subunit protein L19
sufA	Fe-S cluster assembly protein
znuA	Periplasmic component of a high-affinity zinc uptake system	Transporter
rplE	50S ribosomal protein L5
hslU	molecular chaperone and ATPase component of HslUV protease
rpsI	30S ribosomal subunit protein S9
sodA	Superoxide dismutase, Fe-Mn family		Oxidoreductase
atpD	F1 sector of membrane-bound ATP synthase, beta subunit		Energy metabolism
	Denote metabolism
	Denote flagella
