# Supplementary material for: The holobiont transcriptome of teneral tsetse fly species of varying vector competence
Source: BMC Genomics. 2021 May 31;22:400. doi: 10.1186/s12864-021-07729-5 (PMC8166097; doi:10.1186/s12864-021-07729-5)
Supplement: Supplementary file 3 — Additional file 3: Table S2. Upregulation and downregulation of differentially expressed genes between Wigglesworthia isolates. [file 12864_2021_7729_MOESM3_ESM.xlsx]

## Sheet: DE_Wg_genes_UP_or_DOWN
Table S2. Upregulation and downregulation of differentially expressed genes between Wigglesworthia isolates
Gene	DE
accB	UP_W.morsitans_DOWN_W.brevipalpis
aceE	UP_W.morsitans_DOWN_W.brevipalpis
acpP	UP_W.morsitans_DOWN_W.brevipalpis
acpS	UP_W.morsitans_DOWN_W.brevipalpis
asnS	UP_W.morsitans_DOWN_W.brevipalpis
aspC	UP_W.morsitans_DOWN_W.brevipalpis
atpA	UP_W.morsitans_DOWN_W.brevipalpis
atpB	UP_W.morsitans_DOWN_W.brevipalpis
atpD	UP_W.morsitans_DOWN_W.brevipalpis
atpG	UP_W.morsitans_DOWN_W.brevipalpis
atpH	UP_W.morsitans_DOWN_W.brevipalpis
b2254	UP_W.morsitans_DOWN_W.brevipalpis
b2619	UP_W.morsitans_DOWN_W.brevipalpis
b2748	UP_W.morsitans_DOWN_W.brevipalpis
bioC	UP_W.morsitans_DOWN_W.brevipalpis
bioH	UP_W.morsitans_DOWN_W.brevipalpis
birA	UP_W.morsitans_DOWN_W.brevipalpis
cca	UP_W.morsitans_DOWN_W.brevipalpis
cdsA	UP_W.morsitans_DOWN_W.brevipalpis
cls	UP_W.morsitans_DOWN_W.brevipalpis
cmk	UP_W.morsitans_DOWN_W.brevipalpis
cspE	UP_W.morsitans_DOWN_W.brevipalpis
cutA	UP_W.morsitans_DOWN_W.brevipalpis
cyoA	UP_W.morsitans_DOWN_W.brevipalpis
cyoB	UP_W.morsitans_DOWN_W.brevipalpis
cyoC	UP_W.morsitans_DOWN_W.brevipalpis
dadX	UP_W.morsitans_DOWN_W.brevipalpis
dapF	UP_W.morsitans_DOWN_W.brevipalpis
dcd	UP_W.morsitans_DOWN_W.brevipalpis
ddlA	UP_W.morsitans_DOWN_W.brevipalpis
dnaG	UP_W.morsitans_DOWN_W.brevipalpis
dnaK	UP_W.morsitans_DOWN_W.brevipalpis
dnaN	UP_W.morsitans_DOWN_W.brevipalpis
dsbA	UP_W.morsitans_DOWN_W.brevipalpis
emrD	UP_W.morsitans_DOWN_W.brevipalpis
emrE	UP_W.morsitans_DOWN_W.brevipalpis
fabA	UP_W.morsitans_DOWN_W.brevipalpis
fba	UP_W.morsitans_DOWN_W.brevipalpis
flgD	UP_W.morsitans_DOWN_W.brevipalpis
flgG	UP_W.morsitans_DOWN_W.brevipalpis
flhD	UP_W.morsitans_DOWN_W.brevipalpis
fliE	UP_W.morsitans_DOWN_W.brevipalpis
fliH	UP_W.morsitans_DOWN_W.brevipalpis
fliJ	UP_W.morsitans_DOWN_W.brevipalpis
fliK	UP_W.morsitans_DOWN_W.brevipalpis
fliL	UP_W.morsitans_DOWN_W.brevipalpis
fliM	UP_W.morsitans_DOWN_W.brevipalpis
fliS	UP_W.morsitans_DOWN_W.brevipalpis
folE	UP_W.morsitans_DOWN_W.brevipalpis
folK	UP_W.morsitans_DOWN_W.brevipalpis
ftn	UP_W.morsitans_DOWN_W.brevipalpis
ftsJ	UP_W.morsitans_DOWN_W.brevipalpis
ftsQ	UP_W.morsitans_DOWN_W.brevipalpis
galU	UP_W.morsitans_DOWN_W.brevipalpis
glmS	UP_W.morsitans_DOWN_W.brevipalpis
gltK	UP_W.morsitans_DOWN_W.brevipalpis
glyS	UP_W.morsitans_DOWN_W.brevipalpis
gpmA	UP_W.morsitans_DOWN_W.brevipalpis
gpsA	UP_W.morsitans_DOWN_W.brevipalpis
hemA	UP_W.morsitans_DOWN_W.brevipalpis
hemD	UP_W.morsitans_DOWN_W.brevipalpis
hemG	UP_W.morsitans_DOWN_W.brevipalpis
hemL	UP_W.morsitans_DOWN_W.brevipalpis
hflC	UP_W.morsitans_DOWN_W.brevipalpis
hha	UP_W.morsitans_DOWN_W.brevipalpis
hlpA	UP_W.morsitans_DOWN_W.brevipalpis
hns	UP_W.morsitans_DOWN_W.brevipalpis
holE	UP_W.morsitans_DOWN_W.brevipalpis
htpX	UP_W.morsitans_DOWN_W.brevipalpis
infA	UP_W.morsitans_DOWN_W.brevipalpis
ispA	UP_W.morsitans_DOWN_W.brevipalpis
ispB	UP_W.morsitans_DOWN_W.brevipalpis
kup	UP_W.morsitans_DOWN_W.brevipalpis
lgt	UP_W.morsitans_DOWN_W.brevipalpis
lipB	UP_W.morsitans_DOWN_W.brevipalpis
lpp	UP_W.morsitans_DOWN_W.brevipalpis
lpxD	UP_W.morsitans_DOWN_W.brevipalpis
lspA	UP_W.morsitans_DOWN_W.brevipalpis
map	UP_W.morsitans_DOWN_W.brevipalpis
mesJ	UP_W.morsitans_DOWN_W.brevipalpis
mfd	UP_W.morsitans_DOWN_W.brevipalpis
minE	UP_W.morsitans_DOWN_W.brevipalpis
mopB	UP_W.morsitans_DOWN_W.brevipalpis
mrdB	UP_W.morsitans_DOWN_W.brevipalpis
murB	UP_W.morsitans_DOWN_W.brevipalpis
nadC	UP_W.morsitans_DOWN_W.brevipalpis
nrdI	UP_W.morsitans_DOWN_W.brevipalpis
nth	UP_W.morsitans_DOWN_W.brevipalpis
pal	UP_W.morsitans_DOWN_W.brevipalpis
panC	UP_W.morsitans_DOWN_W.brevipalpis
pdxH	UP_W.morsitans_DOWN_W.brevipalpis
pgk	UP_W.morsitans_DOWN_W.brevipalpis
pgsA	UP_W.morsitans_DOWN_W.brevipalpis
plsC	UP_W.morsitans_DOWN_W.brevipalpis
pnp	UP_W.morsitans_DOWN_W.brevipalpis
ppiD	UP_W.morsitans_DOWN_W.brevipalpis
prlA	UP_W.morsitans_DOWN_W.brevipalpis
psd	UP_W.morsitans_DOWN_W.brevipalpis
purA	UP_W.morsitans_DOWN_W.brevipalpis
purE	UP_W.morsitans_DOWN_W.brevipalpis
purH	UP_W.morsitans_DOWN_W.brevipalpis
purM	UP_W.morsitans_DOWN_W.brevipalpis
pyrE	UP_W.morsitans_DOWN_W.brevipalpis
pyrF	UP_W.morsitans_DOWN_W.brevipalpis
recB	UP_W.morsitans_DOWN_W.brevipalpis
recC	UP_W.morsitans_DOWN_W.brevipalpis
ribE	UP_W.morsitans_DOWN_W.brevipalpis
ribH	UP_W.morsitans_DOWN_W.brevipalpis
rnt	UP_W.morsitans_DOWN_W.brevipalpis
rplB	UP_W.morsitans_DOWN_W.brevipalpis
rplC	UP_W.morsitans_DOWN_W.brevipalpis
rplD	UP_W.morsitans_DOWN_W.brevipalpis
rplJ	UP_W.morsitans_DOWN_W.brevipalpis
rplP	UP_W.morsitans_DOWN_W.brevipalpis
rplQ	UP_W.morsitans_DOWN_W.brevipalpis
rplT	UP_W.morsitans_DOWN_W.brevipalpis
rpmF	UP_W.morsitans_DOWN_W.brevipalpis
rpmH	UP_W.morsitans_DOWN_W.brevipalpis
rpoD	UP_W.morsitans_DOWN_W.brevipalpis
rpsF	UP_W.morsitans_DOWN_W.brevipalpis
rpsJ	UP_W.morsitans_DOWN_W.brevipalpis
rpsO	UP_W.morsitans_DOWN_W.brevipalpis
rpsS	UP_W.morsitans_DOWN_W.brevipalpis
sdaC	UP_W.morsitans_DOWN_W.brevipalpis
sdhB	UP_W.morsitans_DOWN_W.brevipalpis
sdhC	UP_W.morsitans_DOWN_W.brevipalpis
sdhD	UP_W.morsitans_DOWN_W.brevipalpis
serC	UP_W.morsitans_DOWN_W.brevipalpis
sodA	UP_W.morsitans_DOWN_W.brevipalpis
sppA	UP_W.morsitans_DOWN_W.brevipalpis
sucD	UP_W.morsitans_DOWN_W.brevipalpis
suhB	UP_W.morsitans_DOWN_W.brevipalpis
thiG	UP_W.morsitans_DOWN_W.brevipalpis
thrA	UP_W.morsitans_DOWN_W.brevipalpis
tig	UP_W.morsitans_DOWN_W.brevipalpis
tolA	UP_W.morsitans_DOWN_W.brevipalpis
tolB	UP_W.morsitans_DOWN_W.brevipalpis
trkH	UP_W.morsitans_DOWN_W.brevipalpis
trpS	UP_W.morsitans_DOWN_W.brevipalpis
tsf	UP_W.morsitans_DOWN_W.brevipalpis
ubiA	UP_W.morsitans_DOWN_W.brevipalpis
ubiG	UP_W.morsitans_DOWN_W.brevipalpis
ubiH	UP_W.morsitans_DOWN_W.brevipalpis
ung	UP_W.morsitans_DOWN_W.brevipalpis
Wg001	UP_W.morsitans_DOWN_W.brevipalpis
xthA	UP_W.morsitans_DOWN_W.brevipalpis
yajC	UP_W.morsitans_DOWN_W.brevipalpis
ybaB	UP_W.morsitans_DOWN_W.brevipalpis
ybeY	UP_W.morsitans_DOWN_W.brevipalpis
ybgI	UP_W.morsitans_DOWN_W.brevipalpis
yceA	UP_W.morsitans_DOWN_W.brevipalpis
yceG	UP_W.morsitans_DOWN_W.brevipalpis
ycfH	UP_W.morsitans_DOWN_W.brevipalpis
ycfW	UP_W.morsitans_DOWN_W.brevipalpis
yciC	UP_W.morsitans_DOWN_W.brevipalpis
yeaZ	UP_W.morsitans_DOWN_W.brevipalpis
yebA	UP_W.morsitans_DOWN_W.brevipalpis
yfhC	UP_W.morsitans_DOWN_W.brevipalpis
yfiO	UP_W.morsitans_DOWN_W.brevipalpis
yggJ	UP_W.morsitans_DOWN_W.brevipalpis
yggS	UP_W.morsitans_DOWN_W.brevipalpis
yhbG	UP_W.morsitans_DOWN_W.brevipalpis
yhbZ	UP_W.morsitans_DOWN_W.brevipalpis
yhcB	UP_W.morsitans_DOWN_W.brevipalpis
yhcM	UP_W.morsitans_DOWN_W.brevipalpis
yhgI	UP_W.morsitans_DOWN_W.brevipalpis
yhgN	UP_W.morsitans_DOWN_W.brevipalpis
yihA	UP_W.morsitans_DOWN_W.brevipalpis
yjeP	UP_W.morsitans_DOWN_W.brevipalpis
yjgQ	UP_W.morsitans_DOWN_W.brevipalpis
yleB	UP_W.morsitans_DOWN_W.brevipalpis
ynhC	UP_W.morsitans_DOWN_W.brevipalpis
yqeI	UP_W.morsitans_DOWN_W.brevipalpis
yraP	UP_W.morsitans_DOWN_W.brevipalpis
accA	DOWN_W.morsitans_UP_W.brevipalpis
accD	DOWN_W.morsitans_UP_W.brevipalpis
adk	DOWN_W.morsitans_UP_W.brevipalpis
ahpC	DOWN_W.morsitans_UP_W.brevipalpis
apaH	DOWN_W.morsitans_UP_W.brevipalpis
aspA	DOWN_W.morsitans_UP_W.brevipalpis
atpC	DOWN_W.morsitans_UP_W.brevipalpis
atpE	DOWN_W.morsitans_UP_W.brevipalpis
atpF	DOWN_W.morsitans_UP_W.brevipalpis
b1680	DOWN_W.morsitans_UP_W.brevipalpis
b2255	DOWN_W.morsitans_UP_W.brevipalpis
b2256	DOWN_W.morsitans_UP_W.brevipalpis
b2257	DOWN_W.morsitans_UP_W.brevipalpis
corA	DOWN_W.morsitans_UP_W.brevipalpis
cvpA	DOWN_W.morsitans_UP_W.brevipalpis
dapD	DOWN_W.morsitans_UP_W.brevipalpis
dapE	DOWN_W.morsitans_UP_W.brevipalpis
degQ	DOWN_W.morsitans_UP_W.brevipalpis
dnaB	DOWN_W.morsitans_UP_W.brevipalpis
dut	DOWN_W.morsitans_UP_W.brevipalpis
flgA	DOWN_W.morsitans_UP_W.brevipalpis
flgI	DOWN_W.morsitans_UP_W.brevipalpis
flgN	DOWN_W.morsitans_UP_W.brevipalpis
flhB	DOWN_W.morsitans_UP_W.brevipalpis
fliC	DOWN_W.morsitans_UP_W.brevipalpis
fliD	DOWN_W.morsitans_UP_W.brevipalpis
fliG	DOWN_W.morsitans_UP_W.brevipalpis
fliI	DOWN_W.morsitans_UP_W.brevipalpis
fliN	DOWN_W.morsitans_UP_W.brevipalpis
fliO	DOWN_W.morsitans_UP_W.brevipalpis
fliR	DOWN_W.morsitans_UP_W.brevipalpis
fliY	DOWN_W.morsitans_UP_W.brevipalpis
folC	DOWN_W.morsitans_UP_W.brevipalpis
fpr	DOWN_W.morsitans_UP_W.brevipalpis
frr	DOWN_W.morsitans_UP_W.brevipalpis
ftsZ	DOWN_W.morsitans_UP_W.brevipalpis
gidA	DOWN_W.morsitans_UP_W.brevipalpis
gltJ	DOWN_W.morsitans_UP_W.brevipalpis
gmk	DOWN_W.morsitans_UP_W.brevipalpis
hemB	DOWN_W.morsitans_UP_W.brevipalpis
hemC	DOWN_W.morsitans_UP_W.brevipalpis
hemE	DOWN_W.morsitans_UP_W.brevipalpis
hemF	DOWN_W.morsitans_UP_W.brevipalpis
hemK	DOWN_W.morsitans_UP_W.brevipalpis
hfq	DOWN_W.morsitans_UP_W.brevipalpis
hisS	DOWN_W.morsitans_UP_W.brevipalpis
holA	DOWN_W.morsitans_UP_W.brevipalpis
hupA	DOWN_W.morsitans_UP_W.brevipalpis
kdsA	DOWN_W.morsitans_UP_W.brevipalpis
kdtB	DOWN_W.morsitans_UP_W.brevipalpis
ksgA	DOWN_W.morsitans_UP_W.brevipalpis
lepA	DOWN_W.morsitans_UP_W.brevipalpis
lig	DOWN_W.morsitans_UP_W.brevipalpis
mdoH	DOWN_W.morsitans_UP_W.brevipalpis
metG	DOWN_W.morsitans_UP_W.brevipalpis
miaA	DOWN_W.morsitans_UP_W.brevipalpis
minC	DOWN_W.morsitans_UP_W.brevipalpis
motA	DOWN_W.morsitans_UP_W.brevipalpis
mrcB	DOWN_W.morsitans_UP_W.brevipalpis
mrdA	DOWN_W.morsitans_UP_W.brevipalpis
mreD	DOWN_W.morsitans_UP_W.brevipalpis
mrsA	DOWN_W.morsitans_UP_W.brevipalpis
murA	DOWN_W.morsitans_UP_W.brevipalpis
murC	DOWN_W.morsitans_UP_W.brevipalpis
murE	DOWN_W.morsitans_UP_W.brevipalpis
nadA	DOWN_W.morsitans_UP_W.brevipalpis
nadE	DOWN_W.morsitans_UP_W.brevipalpis
nhaA	DOWN_W.morsitans_UP_W.brevipalpis
ompF	DOWN_W.morsitans_UP_W.brevipalpis
pepP	DOWN_W.morsitans_UP_W.brevipalpis
pgi	DOWN_W.morsitans_UP_W.brevipalpis
pgpA	DOWN_W.morsitans_UP_W.brevipalpis
pheS	DOWN_W.morsitans_UP_W.brevipalpis
phrB	DOWN_W.morsitans_UP_W.brevipalpis
ppa	DOWN_W.morsitans_UP_W.brevipalpis
prfA	DOWN_W.morsitans_UP_W.brevipalpis
prfB	DOWN_W.morsitans_UP_W.brevipalpis
prlC	DOWN_W.morsitans_UP_W.brevipalpis
proC	DOWN_W.morsitans_UP_W.brevipalpis
proS	DOWN_W.morsitans_UP_W.brevipalpis
purF	DOWN_W.morsitans_UP_W.brevipalpis
purK	DOWN_W.morsitans_UP_W.brevipalpis
purU	DOWN_W.morsitans_UP_W.brevipalpis
pykA	DOWN_W.morsitans_UP_W.brevipalpis
pyrB	DOWN_W.morsitans_UP_W.brevipalpis
pyrI	DOWN_W.morsitans_UP_W.brevipalpis
rbfA	DOWN_W.morsitans_UP_W.brevipalpis
ribB	DOWN_W.morsitans_UP_W.brevipalpis
ribD	DOWN_W.morsitans_UP_W.brevipalpis
rluD	DOWN_W.morsitans_UP_W.brevipalpis
rnhA	DOWN_W.morsitans_UP_W.brevipalpis
rnpA	DOWN_W.morsitans_UP_W.brevipalpis
rpe	DOWN_W.morsitans_UP_W.brevipalpis
rpiA	DOWN_W.morsitans_UP_W.brevipalpis
rplA	DOWN_W.morsitans_UP_W.brevipalpis
rplF	DOWN_W.morsitans_UP_W.brevipalpis
rplL	DOWN_W.morsitans_UP_W.brevipalpis
rplM	DOWN_W.morsitans_UP_W.brevipalpis
rplR	DOWN_W.morsitans_UP_W.brevipalpis
rplV	DOWN_W.morsitans_UP_W.brevipalpis
rplY	DOWN_W.morsitans_UP_W.brevipalpis
rpmB	DOWN_W.morsitans_UP_W.brevipalpis
rpmJ	DOWN_W.morsitans_UP_W.brevipalpis
rpoA	DOWN_W.morsitans_UP_W.brevipalpis
rpoC	DOWN_W.morsitans_UP_W.brevipalpis
rpsE	DOWN_W.morsitans_UP_W.brevipalpis
rpsG	DOWN_W.morsitans_UP_W.brevipalpis
rpsH	DOWN_W.morsitans_UP_W.brevipalpis
rpsP	DOWN_W.morsitans_UP_W.brevipalpis
rpsR	DOWN_W.morsitans_UP_W.brevipalpis
rpsT	DOWN_W.morsitans_UP_W.brevipalpis
sdhA	DOWN_W.morsitans_UP_W.brevipalpis
ssb	DOWN_W.morsitans_UP_W.brevipalpis
talA	DOWN_W.morsitans_UP_W.brevipalpis
thiL	DOWN_W.morsitans_UP_W.brevipalpis
tktB	DOWN_W.morsitans_UP_W.brevipalpis
tpiA	DOWN_W.morsitans_UP_W.brevipalpis
truA	DOWN_W.morsitans_UP_W.brevipalpis
ubiE	DOWN_W.morsitans_UP_W.brevipalpis
wecE	DOWN_W.morsitans_UP_W.brevipalpis
Wg002	DOWN_W.morsitans_UP_W.brevipalpis
yacE	DOWN_W.morsitans_UP_W.brevipalpis
yadH	DOWN_W.morsitans_UP_W.brevipalpis
yadR	DOWN_W.morsitans_UP_W.brevipalpis
yaeL	DOWN_W.morsitans_UP_W.brevipalpis
yaeS	DOWN_W.morsitans_UP_W.brevipalpis
ybbF	DOWN_W.morsitans_UP_W.brevipalpis
ybeN	DOWN_W.morsitans_UP_W.brevipalpis
ybiS	DOWN_W.morsitans_UP_W.brevipalpis
ycaR	DOWN_W.morsitans_UP_W.brevipalpis
yccV	DOWN_W.morsitans_UP_W.brevipalpis
ycfF	DOWN_W.morsitans_UP_W.brevipalpis
ycfU	DOWN_W.morsitans_UP_W.brevipalpis
ychB	DOWN_W.morsitans_UP_W.brevipalpis
ydhD	DOWN_W.morsitans_UP_W.brevipalpis
yebI	DOWN_W.morsitans_UP_W.brevipalpis
yfgA	DOWN_W.morsitans_UP_W.brevipalpis
yfgB	DOWN_W.morsitans_UP_W.brevipalpis
yfgM	DOWN_W.morsitans_UP_W.brevipalpis
yfjB	DOWN_W.morsitans_UP_W.brevipalpis
ygbB	DOWN_W.morsitans_UP_W.brevipalpis
ygfZ	DOWN_W.morsitans_UP_W.brevipalpis
yggV	DOWN_W.morsitans_UP_W.brevipalpis
yhbN	DOWN_W.morsitans_UP_W.brevipalpis
yhhF	DOWN_W.morsitans_UP_W.brevipalpis
yibN	DOWN_W.morsitans_UP_W.brevipalpis
yigR	DOWN_W.morsitans_UP_W.brevipalpis
yjeR	DOWN_W.morsitans_UP_W.brevipalpis
yjfH	DOWN_W.morsitans_UP_W.brevipalpis
yjgP	DOWN_W.morsitans_UP_W.brevipalpis
yoaE	DOWN_W.morsitans_UP_W.brevipalpis
yojH	DOWN_W.morsitans_UP_W.brevipalpis
