# Supplementary material for: The holobiont transcriptome of teneral tsetse fly species of varying vector competence
Source: BMC Genomics. 2021 May 31;22:400. doi: 10.1186/s12864-021-07729-5 (PMC8166097; doi:10.1186/s12864-021-07729-5)
Supplement: Supplementary file 4 — Additional file 4: Table S3. Highly expressed Sodalis genes. [file 12864_2021_7729_MOESM4_ESM.xlsx]

## Sheet: Sheet2
Table S3. Highly expressed Sodalis genes
geneid_Sg	Gbgutfem3	Gbgutfem4	Gbgutmale2	Gmgutfem1	Gmgutfem2	Gmgutmale2
SGP1_RS01100	4.78543	3.03273	2.36902	117.928	58.3229	83.7913
SGP1_RS01260	0.934897	0	4.60701	111.766	86.4108	54.2042
SGP1_RS02375	25.0264	10.5667	15.3432	110.482	45.6694	102.775
SGP1_RS02540	8.18703	4.23654	1.98749	83.6976	38.8413	104.133
SGP1_RS02825	50.8157	41.7961	67.061	507.793	235.525	443.202
SGP1_RS03455	16.9703	20.1832	16.9591	497.963	459.525	355.514
SGP1_RS04180	1.52599	0.195736	0.236125	100.701	67.1322	46.7586
SGP1_RS04470	29.4967	27.484	11.3185	154.178	98.3017	204.409
SGP1_RS05465	1.00801	0	0.205117	400.489	262.607	144.927
SGP1_RS05470	0.855672	0.245364	0	559.631	352.424	171.99
SGP1_RS09085	8.43347	2.16129	4.01979	146.028	77.9461	112.837
SGP1_RS09160	12.2752	13.1625	16.4958	113.453	79.9171	122.431
SGP1_RS09725	7.68696	8.42293	6.18139	106.565	96.2757	116.174
SGP1_RS09755	9.37652	4.81878	3.57637	214.163	179.314	130.691
SGP1_RS10050	22.2138	6.40177	8.57059	94.8797	36.3108	100.406
SGP1_RS10615	0.850743	0	0	147.963	113.971	61.5962
SGP1_RS11395	6.76975	6.45569	6.67363	86.7996	79.1059	107.946
SGP1_RS12035	48.9008	57.6207	43.4364	456.795	263.803	349.832
SGP1_RS12295	43.4192	31.5411	27.341	400.916	241.419	448.677
SGP1_RS12595	8.10809	7.86331	3.02099	134.224	77.9074	107.069
SGP1_RS13055	1.49998	0.362909	0	114.156	70.7176	32.5889
SGP1_RS14050	6.34945	2.39729	0	225.23	148.063	98.3783
SGP1_RS14115	4.78104	3.42224	5.3358	104.901	56.1453	95.2528
SGP1_RS16270	3.15666	1.23115	0.468616	179.23	85.4532	166.004
SGP1_RS17380	0	0	0	102.806	60.7866	110.126
SGP1_RS18185	0	0	0	320.639	195.599	225.015
SGP1_RS19730	0	0	0	346.951	244.739	201.795
SGP1_RS20100	0	0	1.60888	227.404	146.667	160.858
SGP1_RS20735	19.7703	35.2445	27.6877	304.934	163.406	169.651
SGP1_RS20790	3.16047	5.00612	1.1586	113.338	75.7544	80.2634
SGP1_RS22345	210.495	206.053	231.986	759.492	616.832	803.53
SGP1_RS22515	24.8755	14.5463	31.1531	84.0224	46.8403	120.729
SGP1_RS22660	184.186	50.8063	0	0	4.87704	0
SGP1_RS23580	4.24646	0.427766	0	182.699	133.131	88.7283
SGP1_RS25275	14.1673	10.5665	7.45986	907.232	836.907	420.262
SGP1_RS26390	5.28139	5.43243	3.66878	1385.03	1006.61	401.793
SGP1_RS26450	97.9052	22.3759	6.23857	133.543	75.2863	114.147
SGP1_RS27365	25.4554	23.6151	16.8776	158.633	164.6	163.651
Genes with >100 TPM	2	1	1	33	18	28
