# Supplementary material for: The holobiont transcriptome of teneral tsetse fly species of varying vector competence
Source: BMC Genomics. 2021 May 31;22:400. doi: 10.1186/s12864-021-07729-5 (PMC8166097; doi:10.1186/s12864-021-07729-5)
Supplement: Supplementary file 5 — Additional file 5: Table S4. p-values of differentially expressed genes between Sodalis isolates. [file 12864_2021_7729_MOESM5_ESM.xlsx]

## Sheet: pvals
Table S4. p-values of differentially expressed genes between Sodalis isolates
NCBI gene ID	edgeR	limma	NOISeq	DESeq2
SGP1_araH	0.00783163	0.00530161	0.0210086	0.0399298
SGP1_atpC	0.00218113	0.00134946	0.00386506	0.0382369
SGP1_bssS	2.77654e-05	0.000199634	7.77156e-16	0.00183169
SGP1_hflB	0.0023824	0.00549523	9.99201e-16	0.0366647
SGP1_nusA	0.000172062	0.000358689	1.55431e-15	0.00537094
SGP1_nusG	9.10828e-05	0.000339706	6.66134e-16	0.00115264
SGP1_RS00050	1.30269e-09	2.87552e-06	1.11022e-16	5.71911e-06
SGP1_RS00530	0.000129429	0.00394645	0.010346	0.00200349
SGP1_RS00710	0.00186633	6.94414e-05	0.0103223	0.00924562
SGP1_RS00870	0.0102985	0.00319617	0.0219157	0.0463227
SGP1_RS01040	8.78846e-06	4.94755e-06	9.99201e-16	0.00207934
SGP1_RS01045	7.33992e-06	4.21251e-05	0.000184466	0.00537094
SGP1_RS01090	0.000755432	0.000372272	0	0.0179635
SGP1_RS01115	0.00276094	0.000704529	0.00641049	0.025927
SGP1_RS01260	0.000473437	0.000372272	0.00418434	0.0186256
SGP1_RS02210	0.00872825	0.0419951	0.0223815	0.0253555
SGP1_RS02440	1.63004e-07	6.58576e-06	2.10942e-15	0.000363433
SGP1_RS02475	1.8418e-05	3.68196e-05	0.00327339	0.00640967
SGP1_RS02520	0.020227	0.00866913	0.0223449	0.0468892
SGP1_RS02540	0.00170489	0.00511822	0.00475646	0.0443163
SGP1_RS03215	0.00101532	0.000509658	0.0119617	0.0108279
SGP1_RS03270	3.91635e-05	0.000273817	0	0.00169792
SGP1_RS03310	0.000922489	0.00216873	2.44249e-15	0.024348
SGP1_RS03455	2.77654e-05	0.000116398	0	0.00108864
SGP1_RS03460	0.00120869	0.000227406	0.000253002	0.0278371
SGP1_RS03500	4.36569e-06	3.27376e-05	0.00147633	0.0143306
SGP1_RS03550	8.85265e-08	1.03715e-05	0	5.71911e-06
SGP1_RS03555	0.000272902	0.000488276	6.60564e-08	0.0255566
SGP1_RS03795	0.00741604	0.00891982	1.40454e-06	0.0468892
SGP1_RS04180	2.55002e-13	4.71442e-08	9.99201e-16	5.62743e-09
SGP1_RS04865	0.00233094	0.000626823	1.21809e-06	0.0382608
SGP1_RS04880	6.24268e-09	3.89816e-06	0.0023241	0.000135357
SGP1_RS04890	2.0115e-05	0.00038355	9.55785e-08	0.00980959
SGP1_RS04895	8.72307e-05	0.000626823	0.00318758	0.0368845
SGP1_RS04900	1.43769e-05	5.60658e-05	0.00414645	0.0195447
SGP1_RS04915	2.55881e-05	3.30073e-05	1.69387e-05	0.0154784
SGP1_RS04940	0.00355425	0.00447309	0.021291	0.0225973
SGP1_RS04950	3.22396e-13	2.86126e-08	2.10942e-15	1.00753e-07
SGP1_RS04955	1.55095e-16	1.52503e-09	5.44009e-15	2.76712e-13
SGP1_RS04960	6.05712e-18	1.77833e-10	0	4.533e-17
SGP1_RS04965	8.16101e-12	1.42487e-07	1.33227e-15	2.31315e-08
SGP1_RS05000	6.39816e-05	0.000317682	0.00086322	0.0133956
SGP1_RS05250	0.00415644	0.00369247	0.00543545	0.00537094
SGP1_RS05255	0.000922489	2.48662e-05	0.0113219	0.00469179
SGP1_RS05260	1.9013e-07	7.14069e-06	0.0065938	1.19954e-05
SGP1_RS05270	5.43735e-06	0.000901243	0.0125916	0.000103436
SGP1_RS05325	6.85112e-17	1.07008e-09	5.55112e-16	3.10061e-12
SGP1_RS05440	0.00589708	0.000242695	0.00413253	0.0289383
SGP1_RS05465	3.53301e-25	7.56275e-12	0	4.94954e-22
SGP1_RS05470	2.14217e-25	2.38294e-12	2.22045e-16	1.17217e-21
SGP1_RS05675	0.00352827	0.00362729	0.0194655	0.0223683
SGP1_RS05815	0.00332135	0.0211487	0.0197286	0.0144961
SGP1_RS06240	0.00579765	0.000226417	3.958e-05	0.0270819
SGP1_RS06245	0.000214773	0.00120951	0	0.0224586
SGP1_RS06365	3.93436e-06	2.06607e-06	0	0.00145181
SGP1_RS06525	5.56167e-10	2.96909e-07	0	1.05128e-08
SGP1_RS06745	2.67851e-05	0.000590134	0.00483545	0.00537094
SGP1_RS06785	3.22396e-13	1.07008e-09	0	7.67711e-07
SGP1_RS06795	0.00146262	6.99972e-05	3.48589e-10	0.0147651
SGP1_RS06800	0.000172062	4.2817e-05	1.62168e-05	0.00641471
SGP1_RS07090	0.00153458	0.00286755	6.99215e-06	0.0154784
SGP1_RS07445	4.41328e-05	0.000433512	0	0.00583963
SGP1_RS07565	4.83583e-08	2.16428e-06	1.11022e-16	4.19254e-06
SGP1_RS07595	0.000369737	3.27376e-05	1.88738e-15	0.00835889
SGP1_RS08010	0.000382892	3.14503e-05	2.88658e-15	0.00879664
SGP1_RS08070	0.000413987	0.000820812	0.00322209	0.0201567
SGP1_RS08415	0.0160691	0.00247123	0.0222725	0.0340547
SGP1_RS08455	0.000271361	0.00244675	0.00481198	0.0419209
SGP1_RS08485	0.000216247	0.000527915	1.11022e-16	0.00213676
SGP1_RS08650	0.00299697	0.000684933	6.39165e-06	0.0463227
SGP1_RS08835	0.00144744	0.00166985	0.00542299	0.0178786
SGP1_RS08960	0.0246907	0.00038355	0.00551835	0.0245758
SGP1_RS09000	0.0102985	0.000671579	0.0210843	0.037909
SGP1_RS09090	2.03274e-08	8.79235e-07	0	0.00115264
SGP1_RS09335	0.000273958	0.00068031	1.29061e-07	0.0131917
SGP1_RS09345	5.43915e-11	1.7351e-07	2.17604e-14	0.00469179
SGP1_RS09530	0.00524024	0.00560845	4.65108e-08	0.0419209
SGP1_RS09755	1.93609e-05	0.000196285	7.77156e-16	0.000797722
SGP1_RS09770	0.000677737	0.00362003	0.00455336	0.000488146
SGP1_RS09860	0.0102985	0.00366307	0.0194696	0.0461404
SGP1_RS09870	0.0023773	1.14161e-05	2.66454e-15	0.00206377
SGP1_RS10125	0.000218691	8.52526e-05	0.00313393	0.00839109
SGP1_RS10130	4.5877e-07	0.000242695	0.000667191	0.00282278
SGP1_RS10180	0.000677737	0.000161391	0.000905329	0.0147651
SGP1_RS10310	0.00135818	0.000540709	0.0122804	0.0116267
SGP1_RS10315	0.000180528	0.00772388	0.011926	0.00357463
SGP1_RS10320	2.22679e-05	5.60658e-05	0.00881828	0.00127605
SGP1_RS10335	5.13721e-09	0.000247886	0.00489434	3.70066e-06
SGP1_RS10340	0.0102985	0.00832656	0.0207865	0.0232499
SGP1_RS10350	0.00517482	0.0044031	0.0170026	0.0114448
SGP1_RS10355	0.000269297	0.00745736	0.0119811	0.00449443
SGP1_RS10375	0.000757622	0.000339706	0.0103857	0.00761132
SGP1_RS10390	2.61878e-07	0.000572541	0.015083	0.000931793
SGP1_RS10405	1.02478e-05	0.00424785	0.0115529	0.0010052
SGP1_RS10410	1.41247e-07	3.44354e-05	0.00557737	4.87863e-05
SGP1_RS10415	0.000922489	0.00962985	0.014349	0.00537094
SGP1_RS10455	0.00483249	0.0242451	0.0220297	0.0241461
SGP1_RS10475	0.000178753	0.000465753	0.0118728	0.00504035
SGP1_RS10485	7.86872e-09	0.000671579	0.0149136	1.31233e-05
SGP1_RS10490	1.32697e-07	0.000159109	0.0145174	0.000583857
SGP1_RS10495	6.06419e-08	0.004526	0.0102139	7.51213e-05
SGP1_RS10510	1.23678e-08	0.000563998	0.00474133	8.5569e-06
SGP1_RS10520	0.0012635	0.00265591	0.0214275	0.0179635
SGP1_RS10610	0.00233094	0.00164667	0.00230942	0.0455794
SGP1_RS10615	2.32697e-20	1.86644e-11	8.88178e-16	5.3953e-13
SGP1_RS10620	3.09187e-09	2.95743e-06	0.000114766	0.00108214
SGP1_RS10760	0.00233094	0.00102026	4.81098e-05	0.0437566
SGP1_RS10840	0.045948	0.031227	0.0214427	0.0468892
SGP1_RS10845	0.018121	0.00122756	0.0216829	0.0452243
SGP1_RS11030	0.000190335	0.00652487	0.0117634	0.00282278
SGP1_RS11510	0.000141386	0.00225339	8.68404e-06	0.0308646
SGP1_RS11590	0.0141461	0.0205954	0.0212012	0.0232499
SGP1_RS11625	3.05814e-07	6.85277e-07	0	0.000631857
SGP1_RS12155	5.65562e-05	1.92517e-05	0.0148743	0.00197828
SGP1_RS12290	4.03832e-09	4.73276e-07	5.9952e-15	7.40559e-07
SGP1_RS12295	0.00809345	0.00929473	2.22045e-16	0.0426773
SGP1_RS12380	0.00465642	0.0211531	0.0264947	0.0251315
SGP1_RS12450	0.00173841	0.00308152	0.00142027	0.0404321
SGP1_RS12455	9.45417e-05	1.31332e-05	4.44089e-16	0.00497317
SGP1_RS12595	0.000874471	0.0016305	1.11022e-16	0.0114471
SGP1_RS12675	0.00783163	0.00119562	0.02128	0.0245758
SGP1_RS12840	0.000656549	0.000428169	0.0061584	0.03163
SGP1_RS12860	0.0160513	0.00891982	0.021037	0.0452243
SGP1_RS13055	6.00262e-16	1.82063e-08	0	1.47403e-10
SGP1_RS13335	7.19451e-12	1.52502e-08	0	2.10528e-06
SGP1_RS13480	6.92009e-07	0.000318223	0.00529953	0.00065181
SGP1_RS13940	6.11623e-06	1.52941e-05	0.00583822	0.00640967
SGP1_RS14050	8.16101e-12	7.04385e-07	0	2.99847e-07
SGP1_RS14310	7.64706e-09	9.32041e-06	6.66134e-16	2.08981e-06
SGP1_RS14555	0.00610026	0.000280632	0.0128362	0.0225973
SGP1_RS14820	0.0102985	0.000787759	0.0201466	0.0133956
SGP1_RS14850	0.00610026	0.0021841	0.0221407	0.0316234
SGP1_RS15080	0.00466849	0.00393501	0.0207997	0.0227896
SGP1_RS15255	0.000195913	0.000290268	0.00433001	0.000931793
SGP1_RS15395	0.00689474	0.00809709	0.0139806	0.00679574
SGP1_RS15415	0.0160513	0.00385635	0.0246844	0.0485637
SGP1_RS16255	1.8596e-09	2.95743e-06	0.000689458	7.69882e-05
SGP1_RS16270	1.44768e-11	2.10539e-07	3.33067e-16	2.22423e-08
SGP1_RS16540	0.0468048	0.0312318	0.0208182	0.0287341
SGP1_RS16595	3.52696e-11	3.93375e-09	6.66134e-15	5.11756e-06
SGP1_RS16940	0.0353443	0.0293566	0.0194288	0.0485637
SGP1_RS17155	0.0134356	0.000673986	0.0127349	0.03163
SGP1_RS17380	1.48534e-09	2.68645e-08	1.44329e-15	3.02354e-05
SGP1_RS17455	0.000146468	0.00425667	0.0126769	0.00290531
SGP1_RS17505	0.00314762	0.00122756	0.00111285	0.0399298
SGP1_RS17725	0.0135162	0.0033155	0.0211572	0.0490264
SGP1_RS17870	0.00049621	0.000379991	0.00544137	0.0288579
SGP1_RS17925	0.00403148	0.0154901	0.0104599	0.00612268
SGP1_RS18085	0.00019378	0.000764868	0.0106908	0.00298552
SGP1_RS18185	1.57872e-14	1.77833e-10	0	1.31931e-07
SGP1_RS18195	0.0355589	0.0192095	0.0116198	0.0251845
SGP1_RS18420	0.000177273	0.000574864	0.00317284	0.0125292
SGP1_RS18620	0.000903898	0.000721752	0.0187057	0.0104937
SGP1_RS18950	0.00975126	0.0197057	0.0102101	0.0114448
SGP1_RS19115	0.00783163	0.00162174	0.0207871	0.0272905
SGP1_RS19330	0.000736448	6.94414e-05	0.0067558	0.00312815
SGP1_RS19605	0.000757622	0.000374836	0.0114139	0.00837026
SGP1_RS19730	2.64518e-10	1.16039e-08	7.77156e-16	1.24525e-05
SGP1_RS20100	2.96776e-15	1.17118e-09	0	0.0417938
SGP1_RS20465	0.00458334	0.00520323	1.11022e-16	0.0321773
SGP1_RS20550	0.00312183	0.00478512	1.55431e-15	0.0239343
SGP1_RS20790	2.0115e-05	9.64863e-05	0	0.00206377
SGP1_RS21225	0.0160691	0.00200558	0.0223155	0.0374047
SGP1_RS22080	0.00111686	0.00100757	2.88658e-15	0.0178786
SGP1_RS22105	6.64502e-05	0.00948616	0.0102361	0.00251913
SGP1_RS22115	0.00757502	0.0070815	0.010218	0.00940842
SGP1_RS22125	0.000721927	8.47107e-05	0.00312351	0.00308372
SGP1_RS22130	1.66779e-05	5.60658e-05	0.00795332	0.00027641
SGP1_RS22170	0.0167987	0.0064398	0.0214647	0.0267033
SGP1_RS22230	3.98675e-05	0.00038355	2.07127e-07	0.0257009
SGP1_RS22325	0.00261086	0.00537991	0.0196048	0.0245758
SGP1_RS22335	0.0185145	0.00665641	0.0127475	0.0154784
SGP1_RS22355	0.00219967	0.00171762	0.0108925	0.0121375
SGP1_RS22365	0.000335584	0.00461279	0.0126464	0.00602369
SGP1_RS22570	4.28738e-09	7.51585e-05	0.00786783	2.10528e-06
SGP1_RS22580	0.00167797	0.00516564	0.0117513	0.00537094
SGP1_RS22585	8.61846e-06	3.49869e-06	0	0.00200349
SGP1_RS22600	0.000437517	0.00122276	0.00156856	0.0158787
SGP1_RS22615	5.16983e-08	4.71291e-06	1.66533e-15	0.000245013
SGP1_RS22625	0.0012635	0.00704418	0.00599238	0.000488146
SGP1_RS22635	1.15341e-14	1.77833e-10	6.66134e-16	1.15696e-07
SGP1_RS22700	1.08937e-10	1.52502e-08	3.33067e-16	1.12667e-05
SGP1_RS22705	1.08937e-10	6.33619e-09	1.08802e-14	8.03954e-06
SGP1_RS22760	4.79844e-09	8.80732e-08	1.11022e-16	0.000103436
SGP1_RS23380	2.03274e-08	1.14896e-06	1.01682e-07	0.00124583
SGP1_RS23390	1.33297e-09	1.76346e-06	1.11022e-15	8.03954e-06
SGP1_RS23510	0.000231966	0.00235223	0.020797	0.00627617
SGP1_RS23530	0.00255622	0.000339706	5.535e-07	0.0236929
SGP1_RS23580	2.6454e-12	1.3161e-07	0	5.83548e-07
SGP1_RS23630	0.0337195	0.00790699	0.021047	0.0481682
SGP1_RS23770	1.31678e-07	2.05621e-05	1.44329e-15	9.51524e-05
SGP1_RS23790	0.000269999	0.000764868	4.44089e-16	0.0103425
SGP1_RS23865	4.51723e-07	5.34458e-05	0.00404369	0.0463227
SGP1_RS24215	0.0455	0.00122276	2.52411e-05	0.0251845
SGP1_RS24675	0.000172062	1.75959e-05	1.11022e-15	0.00590993
SGP1_RS24865	0.0353443	0.00308152	0.022542	0.0450378
SGP1_RS25270	9.20866e-06	0.000428614	0.00866371	0.0013655
SGP1_RS25275	7.52307e-12	2.77792e-08	0	6.62145e-12
SGP1_RS25310	1.30428e-16	1.14039e-10	1.11022e-16	2.22423e-08
SGP1_RS25320	0.000431419	0.00106914	1.66533e-15	0.000104543
SGP1_RS25505	1.01443e-19	7.66734e-12	3.21965e-15	5.23263e-10
SGP1_RS25930	0.00368022	0.000509658	0.0169704	0.00837026
SGP1_RS25970	2.71166e-05	0.000263409	0.0105116	0.00251913
SGP1_RS25975	0.0209075	0.0199693	0.0219414	0.03163
SGP1_RS26020	4.07274e-05	0.0229257	0.0109809	0.00187007
SGP1_RS26040	0.00644926	0.00564808	0.015403	0.0108279
SGP1_RS26390	7.52291e-16	3.55883e-10	0	9.11366e-16
SGP1_RS26605	2.16466e-06	3.49869e-06	5.55112e-16	0.00262506
SGP1_RS26645	0.000176254	5.60658e-05	0.0108643	0.00411769
SGP1_RS26680	1.69615e-05	0.00113595	0.00677161	0.0147651
SGP1_RS26690	3.40815e-05	0.000985033	1.60424e-06	0.0154784
SGP1_RS26710	4.46035e-07	9.34754e-05	1.22125e-15	0.000960531
SGP1_RS26805	0.00344256	0.000226417	0.000587278	0.0245758
SGP1_RS26965	0.0135162	0.00286755	0.0223152	0.0494303
SGP1_RS27025	0.0051753	0.00060945	0.0103993	0.00837529
SGP1_RS27060	5.97731e-07	3.30073e-05	1.3075e-09	0.00156169
SGP1_RS27070	0.0102985	0.000886682	0.0208016	0.0147163
SGP1_RS27110	0.00868429	0.0303302	0.0212753	0.0231013
SGP1_RS27135	1.89278e-06	3.49869e-06	3.14154e-09	0.000102493
SGP1_RS27185	0.000177273	0.000241	0.0126398	0.00357463
SGP1_RS27190	0.00192236	0.0333077	0.020881	0.0140595
SGP1_RS27195	0.0425769	0.0354921	0.020229	0.0437973
SGP1_RS27495	2.86865e-16	3.5123e-09	0	4.09407e-17
SGP1_RS27590	0.000867175	5.49903e-05	4.20425e-08	0.0125206
SGP1_RS27595	5.90026e-15	4.82613e-10	2.77556e-15	3.87758e-07
SGP1_RS27710	3.91635e-05	1.58355e-07	0	7.38636e-05
SGP1_RS27955	0.000335584	0.000233778	0.00443023	0.0251845
SGP1_RS27985	2.41973e-05	2.40991e-05	4.39616e-06	0.00413216
SGP1_RS27995	0.00314762	0.00416359	0.00546328	0.00537094
SGP1_RS28030	0.0202909	0.0033286	0.0219431	0.0452243
SGP1_RS28240	0.045948	0.000964616	0.00550956	0.0278371
SGP1_RS28345	0.00782778	0.00178892	0.0214092	0.0295039
SGP1_RS28685	0.00344256	0.00509509	0.0217814	0.0228227
SGP1_RS28735	0.00502658	7.94167e-05	0.0116722	0.0062915
SGP1_ureC	0.0141461	0.0261633	0.0195159	0.030192
