# Supplementary material for: The holobiont transcriptome of teneral tsetse fly species of varying vector competence
Source: BMC Genomics. 2021 May 31;22:400. doi: 10.1186/s12864-021-07729-5 (PMC8166097; doi:10.1186/s12864-021-07729-5)
Supplement: Supplementary file 6 — Additional file 6: Table S5. p-values of differentially expressed genes between G. brevipalpis and G. morsitans in bacteriome libraries. [file 12864_2021_7729_MOESM6_ESM.xlsx]

## Sheet: GbbacvsGmbac
Table S5. p-values of differentially expressed genes between G. brevipalpis and G. morsitans in bacteriome libraries
geneid_Gm	geneid_Gb	edgeR	limma	NOISeq	DESeq2
GMOY000012	GBRI015455	4e-27	7.12e-09	0	7.19e-32
GMOY000013	GBRI015458	2.03e-113	4.95e-12	0	1.63e-119
GMOY000021	GBRI020422	4.92e-71	1.23e-10	0	2.37e-68
GMOY000024	GBRI022637	1.7e-09	3.47e-05	0.000210508	6.09e-10
GMOY000025	GBRI022641	1.47e-87	1.48e-11	4.44e-16	6.46e-97
GMOY000031	GBRI025208	1.83e-14	1.53e-06	0.000294478	3.55e-09
GMOY000034	GBRI025213	1.9e-90	2.22e-10	0	2.92e-33
GMOY000035	GBRI025218	4.16e-25	9.97e-09	1.91e-14	6.38e-29
GMOY000037	GBRI025231	2.25e-11	6.43e-06	0.000677793	8.39e-11
GMOY000059	GBRI002141	6.89e-18	1.02e-08	0	1.96e-09
GMOY000060	GBRI028260	2.44e-05	0.000826683	0.00242251	0.000245043
GMOY000067	GBRI009687	7.38e-86	5.34e-09	1.11e-16	3.38e-51
GMOY000070	GBRI041975	1.1e-10	2.23e-05	0.000474409	5.39e-09
GMOY000071	GBRI041974	1.58e-65	5.2e-11	0	6.95e-69
GMOY000072	GBRI041976	5.68e-28	6.5e-09	3.33e-16	1.89e-30
GMOY000073	GBRI041973	1.01e-28	2.9e-09	0	1.28e-38
GMOY000074	GBRI011938	2.4e-09	3.51e-05	0.000153219	6.05e-08
GMOY000079	GBRI005849	1.39e-67	2.25e-10	1.11e-16	7.9e-68
GMOY000080	GBRI037695	3.49e-22	2.48e-07	5.13e-07	3.24e-11
GMOY000091	GBRI044886	1.18e-10	9.61e-06	2.17e-05	3.6e-07
GMOY000099	GBRI035024	4.85e-16	5.06e-07	1.65e-06	1.15e-17
GMOY000100	GBRI035029	6.71e-27	9.36e-09	1.11e-16	5.49e-11
GMOY000102	GBRI035027	6.59e-100	4.26e-10	1.11e-16	3.57e-37
GMOY000103	GBRI035025	5.14e-12	1.96e-06	1.02e-06	2.81e-09
GMOY000105	GBRI035041	9.5e-37	1.14e-09	0	1.85e-41
GMOY000108	GBRI035044	4.4e-55	1.79e-10	0	3.34e-61
GMOY000120	GBRI030583	2.61e-52	1.67e-10	0	4.61e-56
GMOY000121	GBRI030588	4.37e-29	5e-09	1.11e-16	1.17e-31
GMOY000126	GBRI005293	2.1e-31	1.85e-09	2.22e-16	5.45e-40
GMOY000127	GBRI005283	1.1e-13	1.51e-06	0.000438959	4.96e-14
GMOY000129	GBRI005287	5.45e-20	2.12e-07	0	1.13e-19
GMOY000130	GBRI005290	5.26e-21	7.2e-07	0	1.65e-17
GMOY000133	GBRI027890	4.34e-15	7.53e-07	1.44e-15	6.05e-16
GMOY000137	GBRI011688	2.08e-92	5.43e-11	1.11e-16	4.5e-98
GMOY000140	GBRI043010	3.34e-19	1.17e-07	1.11e-16	2.45e-18
GMOY000141	GBRI011691	9.15e-11	8.59e-06	0.000183871	1.15e-11
GMOY000148	GBRI012127	1.71e-11	2.5e-06	0	4.63e-11
GMOY000149	GBRI012121	1.28e-40	1.76e-09	0	1.31e-40
GMOY000154	GBRI020367	4.14e-37	1.98e-08	1.11e-16	1.23e-34
GMOY000155	GBRI030764	4.34e-17	6.09e-07	0	4.76e-12
GMOY000161	GBRI006974	6.48e-23	1.15e-07	0	2.88e-24
GMOY000169	GBRI015454	5.8e-40	1.57e-07	0	2.05e-38
GMOY000171	GBRI015457	9.79e-149	2.6e-13	0	2.95e-190
GMOY000182	GBRI035356	0	3.69e-14	2.11e-15	5.95e-58
GMOY000187	GBRI039155	5.76e-24	4.13e-10	0	3.59e-14
GMOY000194	GBRI030212	2.47e-81	6.43e-11	1.11e-16	2.92e-93
GMOY000198	GBRI023268	1.96e-09	2.3e-05	0.00122104	1.17e-09
GMOY000202	GBRI023282	3.54e-27	3.25e-08	0	2.87e-27
GMOY000206	GBRI023283	2.59e-15	5.69e-07	0	3.89e-11
GMOY000209	GBRI023293	2.15e-33	3.87e-09	3.33e-16	6.82e-32
GMOY000215	GBRI005183	1.73e-92	3.73e-11	1.11e-16	2.79e-28
GMOY000216	GBRI023289	5.37e-83	1.31e-11	0	7.63e-97
GMOY000217	GBRI019354	4.81e-10	2.13e-05	0.000348381	9.23e-11
GMOY000221	GBRI005123	1.14e-47	1.27e-11	4.44e-16	2.2e-20
GMOY000223	GBRI005127	1.2e-15	1.04e-09	0	2.17e-09
GMOY000226	GBRI005108	5.11e-17	1.69e-07	0	2.33e-19
GMOY000247	GBRI011001	2.18e-19	1.27e-07	0	8.36e-21
GMOY000248	GBRI011000	1.92e-19	6.52e-08	2.22e-16	1.83e-25
GMOY000254	GBRI008991	2.59e-48	1.4e-09	0	1.94e-47
GMOY000257	GBRI008989	1.55e-24	9.21e-09	0	5.32e-25
GMOY000258	GBRI008988	2.02e-29	1.3e-08	0	3.6e-31
GMOY000259	GBRI008990	4.93e-09	7.98e-06	0.000337528	1.52e-05
GMOY000262	GBRI005078	2.45e-18	1.42e-07	1.11e-16	1.16e-19
GMOY000267	GBRI005598	3.15e-18	5.18e-06	1.11e-16	9.45e-18
GMOY000269	GBRI025438	1.57e-39	7.62e-10	4.44e-16	9.33e-42
GMOY000272	GBRI009245	9.55e-11	1.41e-05	0.000275493	1.86e-10
GMOY000274	GBRI021929	6.57e-20	1.59e-07	0	2.37e-19
GMOY000275	GBRI021917	8.1e-19	1.86e-07	1.81e-07	2.64e-21
GMOY000281	GBRI008654	5.01e-48	1.34e-08	3.33e-16	4.29e-26
GMOY000282	GBRI041221	6.23e-49	4.09e-10	1.11e-16	1.19e-16
GMOY000292	GBRI024284	3.93e-12	1.54e-06	0.000257195	1.85e-12
GMOY000294	GBRI039592	5.73e-27	9.41e-09	1.11e-16	1.24e-32
GMOY000295	GBRI039609	8.91e-08	8.54e-05	0.00368225	2.67e-07
GMOY000297	GBRI042551	6.79e-95	4.47e-12	4.44e-16	5.75e-115
GMOY000300	GBRI025886	1.29e-22	4.13e-08	0	3.56e-22
GMOY000307	GBRI021818	6.95e-26	7.85e-09	3.33e-16	1.31e-27
GMOY000309	GBRI012497	4.51e-52	5.08e-10	0	1.78e-49
GMOY000310	GBRI012504	6.58e-19	1.03e-07	0	7.85e-21
GMOY000315	GBRI029747	8.43e-32	3.37e-09	1.11e-16	1.8e-36
GMOY000316	GBRI029748	6.91e-14	4.12e-07	0.000361652	2.81e-17
GMOY000322	GBRI006104	2.87e-16	3.26e-07	0.000150371	2.82e-19
GMOY000326	GBRI017596	3.1e-68	1.02e-09	0	2.07e-51
GMOY000337	GBRI014828	1.86e-11	1.96e-07	2.22e-16	1.22e-07
GMOY000340	GBRI014830	2.2e-58	3.8e-10	0	1.16e-63
GMOY000342	GBRI014836	2.24e-43	4.25e-09	2.22e-16	1.46e-18
GMOY000343	GBRI014827	9.37e-27	4.97e-09	1.11e-16	1.61e-39
GMOY000352	GBRI007556	1.97e-40	4.08e-10	1.11e-16	3.49e-49
GMOY000354	GBRI007557	3.84e-120	1.11e-12	0	9.88e-143
GMOY000355	GBRI010060	6.26e-25	2.09e-08	0	1.18e-26
GMOY000362	GBRI017023	3.35e-23	3.76e-08	1.11e-16	2.56e-26
GMOY000365	GBRI017021	5.28e-41	6.86e-10	2.22e-16	2.76e-45
GMOY000366	GBRI017015	1.32e-48	8.98e-11	0	4.29e-75
GMOY000367	GBRI017024	8.88e-42	5.85e-10	1.11e-16	3.04e-46
GMOY000378	GBRI043303	8e-118	5.13e-12	2.22e-16	5.91e-119
GMOY000384	GBRI031001	3.98e-57	4.36e-09	0	9.11e-29
GMOY000389	GBRI008953	4.29e-16	3.27e-07	1.11e-16	1.62e-15
GMOY000391	GBRI008928	5.94e-41	7.06e-10	0	2.94e-42
GMOY000398	GBRI044859	1.81e-14	1.28e-06	0	5.4e-15
GMOY000401	GBRI004965	0.000262448	0.000618448	0.00203087	0.000100175
GMOY000402	GBRI004966	8.44e-12	1.24e-06	0	3.58e-06
GMOY000403	GBRI004963	2.07e-28	1.82e-08	0	1.36e-29
GMOY000407	GBRI004964	6.55e-19	1.84e-07	0.000286638	2.11e-18
GMOY000409	GBRI013648	1.47e-61	3.49e-10	1.11e-16	1.86e-21
GMOY000410	GBRI005081	1.68e-51	1.05e-10	0	8.27e-70
GMOY000424	GBRI014782	1.52e-31	2.88e-08	0	4.65e-32
GMOY000426	GBRI007057	1.95e-25	1.59e-08	0	1.02e-25
GMOY000434	GBRI015471	3.33e-20	1.37e-07	1.99e-14	6.49e-23
GMOY000435	GBRI015470	1.48e-45	1.28e-10	2.44e-15	6.33e-69
GMOY000437	GBRI015469	7.33e-99	1.75e-12	0	5.39e-125
GMOY000440	GBRI036352	7.04e-49	3.61e-10	3.33e-16	1.71e-52
GMOY000444	GBRI006248	3.54e-21	9.93e-08	1.11e-16	2.31e-20
GMOY000445	GBRI006247	1.49e-41	6.46e-10	0	4.79e-44
GMOY000452	GBRI012437	2.5e-27	1.03e-08	1.11e-16	7.44e-30
GMOY000458	GBRI019885	1.19e-20	5.52e-08	0	2.11e-24
GMOY000461	GBRI012542	1.88e-24	1.18e-08	0	3.3e-31
GMOY000462	GBRI004632	6.55e-98	5.31e-10	0	1.99e-102
GMOY000463	GBRI004633	1.48e-135	3.04e-13	0	8.74e-174
GMOY000464	GBRI004631	1.28e-11	2.52e-05	6.39e-06	3.12e-11
GMOY000466	GBRI004646	0	5.85e-17	0	0
GMOY000467	GBRI004635	2.02e-10	3.13e-05	0.00038443	1.39e-10
GMOY000471	GBRI004653	2.86e-08	6.28e-05	0.00102948	1.56e-08
GMOY000473	GBRI004662	3.48e-45	2.49e-10	0	6.17e-49
GMOY000474	GBRI004654	1.71e-20	3.82e-08	2.22e-16	9.66e-25
GMOY000475	GBRI004652	2.26e-08	5.15e-05	0.000640365	4.38e-08
GMOY000478	GBRI014292	3.16e-29	4.43e-09	0	3.02e-35
GMOY000479	GBRI014282	3.98e-43	4.26e-10	2.22e-16	1.41e-49
GMOY000483	GBRI031274	5.95e-18	2.96e-07	0.000382086	4.96e-18
GMOY000484	GBRI031273	1.8e-42	7.71e-10	0	1.48e-46
GMOY000486	GBRI037592	1.28e-18	1.13e-06	2.22e-16	1.24e-17
GMOY000490	GBRI037608	4.44e-278	6.94e-12	5.55e-16	3.8e-97
GMOY000497	GBRI014508	4.81e-29	9.97e-09	5.55e-16	2.06e-32
GMOY000498	GBRI014513	1.97e-33	2.52e-09	0	2.05e-36
GMOY000500	GBRI003606	8.84e-42	1.32e-09	1.11e-16	4.04e-47
GMOY000501	GBRI003614	1.19e-24	2.93e-06	2.22e-16	7.92e-25
GMOY000505	GBRI013428	2.33e-08	6.38e-05	0.000291127	5.4e-08
GMOY000509	GBRI006781	3.9e-15	1.51e-06	0	1.3e-14
GMOY000510	GBRI016341	2.07e-16	2.42e-06	0	1.12e-15
GMOY000518	GBRI005378	2.03e-13	1.56e-05	0	1.15e-11
GMOY000520	GBRI033970	3.02e-12	1.97e-05	0.000462001	7.41e-09
GMOY000522	GBRI040611	1.88e-27	7.39e-09	5.55e-16	6.76e-28
GMOY000526	GBRI040599	2.72e-33	1.36e-08	1.11e-16	1.24e-34
GMOY000529	GBRI040606	0.000188064	0.00195178	0.00987903	0.000543525
GMOY000530	GBRI040601	1.16e-66	8.66e-11	0	1.95e-72
GMOY000533	GBRI043168	1.55e-23	2.58e-08	2.22e-16	3.55e-26
GMOY000539	GBRI021902	4.69e-15	3.82e-07	0	6.49e-16
GMOY000544	GBRI027362	9.74e-15	5.21e-07	1.11e-16	1.01e-14
GMOY000548	GBRI009726	1.37e-07	6.76e-05	0.00297109	6.58e-08
GMOY000553	GBRI025660	1.05e-179	2.09e-12	0	3.52e-158
GMOY000556	GBRI025666	4.84e-19	7.05e-08	4.44e-16	1.24e-24
GMOY000557	GBRI025661	4.02e-08	1.06e-05	0.000536906	5.86e-09
GMOY000560	GBRI041989	3.52e-76	4.43e-12	0	3.48e-24
GMOY000563	GBRI045718	2.02e-15	1.35e-06	0.000367061	1.91e-10
GMOY000570	GBRI039642	6.01e-48	2.25e-10	5.55e-16	4.83e-55
GMOY000575	GBRI008626	3.54e-05	0.000636241	0.0104582	0.000111454
GMOY000576	GBRI008628	2.64e-11	2.72e-05	0	2.6e-13
GMOY000581	GBRI044903	1.18e-06	0.000243592	0.00432745	1.61e-06
GMOY000583	GBRI044904	2.79e-43	3.03e-10	0	4.59e-56
GMOY000584	GBRI044910	1.49e-178	4.71e-14	0	1.04e-246
GMOY000586	GBRI044912	1.36e-27	9.09e-08	2.22e-16	7.65e-29
GMOY000600	GBRI039706	1.48e-18	4.37e-07	3.65e-13	5.03e-18
GMOY000607	GBRI035537	7.85e-07	6.2e-05	0.000685597	1.33e-06
GMOY000612	GBRI038347	4.54e-33	8.94e-09	0	4.76e-15
GMOY000619	GBRI013860	5.83e-60	9.85e-10	0	5.34e-46
GMOY000624	GBRI014051	9.63e-13	4.67e-06	0	4.26e-09
GMOY000631	GBRI017152	7.03e-97	1.33e-10	0	9.9e-85
GMOY000633	GBRI038812	4.59e-45	4.83e-09	2.22e-16	2.61e-20
GMOY000634	GBRI038803	5.06e-07	0.000220796	0.00039201	7.38e-07
GMOY000649	GBRI026178	1.26e-80	3.31e-11	0	1.68e-94
GMOY000650	GBRI006733	3.63e-12	1.68e-06	0	1.85e-12
GMOY000652	GBRI006732	1.52e-08	6.64e-05	0.00025733	1.72e-07
GMOY000655	GBRI018486	1.3e-78	8.18e-11	0	1.39e-66
GMOY000657	GBRI023685	1.19e-11	0.000151086	3.33e-16	5.39e-09
GMOY000662	GBRI023102	2.08e-60	5.66e-10	0	1.69e-61
GMOY000665	GBRI023101	6.7e-48	1.95e-10	0	7.36e-66
GMOY000669	GBRI026707	1.42e-08	3.15e-05	0.00150232	4.81e-08
GMOY000670	GBRI026704	3.08e-18	8.01e-08	0	1.53e-08
GMOY000672	GBRI026705	9.43e-05	4e-06	0	0.000127107
GMOY000674	GBRI034951	3.12e-11	4.39e-05	0.000230317	2.52e-11
GMOY000676	GBRI015957	9.21e-45	8.14e-10	5.55e-16	9e-50
GMOY000684	GBRI005229	9.63e-07	0.000543415	0.00173812	1.53e-06
GMOY000691	GBRI005239	4.95e-34	1.35e-09	0	3.16e-37
GMOY000692	GBRI025952	6.36e-20	1.01e-07	0	9.24e-21
GMOY000702	GBRI022304	1.35e-09	3.86e-06	0.000535423	2.58e-10
GMOY000704	GBRI022297	6.19e-32	2.65e-09	1.11e-16	1.16e-33
GMOY000711	GBRI020639	3.19e-22	5.83e-08	0	1.13e-25
GMOY000716	GBRI034115	3.09e-29	7.93e-09	0	5.51e-31
GMOY000721	GBRI009517	4.71e-43	4.95e-10	0	3.56e-45
GMOY000725	GBRI009518	2.64e-09	2.16e-05	0.000936701	9.03e-10
GMOY000726	GBRI009522	8.36e-31	2.14e-08	0	4.01e-29
GMOY000728	GBRI009537	2.54e-69	5.86e-11	0	1.67e-75
GMOY000736	GBRI028119	4.64e-08	2.4e-05	0.000474009	2.97e-05
GMOY000738	GBRI044870	3.49e-80	2.3e-11	0	2.05e-25
GMOY000743	GBRI017354	5.77e-34	2.62e-09	0	3.16e-33
GMOY000747	GBRI017358	6.38e-51	1.53e-09	3.33e-16	5.07e-53
GMOY000750	GBRI032607	3.61e-10	1.93e-05	0.000480033	2.12e-08
GMOY000755	GBRI016330	2.27e-81	1.19e-08	3.33e-16	9.98e-65
GMOY000760	GBRI016329	3.72e-30	5.22e-08	2.22e-16	9.47e-29
GMOY000761	GBRI016334	0.000986892	0.00372637	0.0190718	0.00558225
GMOY000771	GBRI006396	2.72e-34	1.47e-08	2.22e-16	3.13e-30
GMOY000772	GBRI006397	7.46e-76	1.18e-11	4.44e-16	1.03e-88
GMOY000782	GBRI006086	3.03e-06	0.000294136	0.00138965	1.48e-06
GMOY000783	GBRI006087	2.73e-18	1.05e-07	1.31e-07	2.04e-20
GMOY000785	GBRI018439	2.21e-09	2.08e-06	0.000173549	2.81e-11
GMOY000787	GBRI006335	2.02e-17	7.77e-07	0	4.15e-18
GMOY000795	GBRI015337	6.19e-26	1.42e-08	0	3.9e-27
GMOY000799	GBRI015330	4.6e-28	6.35e-09	2.22e-16	3.45e-30
GMOY000802	GBRI015335	1.25e-47	1.01e-08	1.11e-16	6.87e-26
GMOY000807	GBRI018895	0.00138804	0.00479189	0.0396801	0.00186794
GMOY000808	GBRI018884	9.38e-44	4.32e-10	5.55e-16	5.35e-46
GMOY000810	GBRI018886	6.69e-70	3.55e-10	5.55e-16	5.67e-72
GMOY000816	GBRI024255	5.42e-20	3.61e-07	1.11e-16	6.05e-19
GMOY000817	GBRI024248	4.48e-35	2.35e-09	2.22e-16	5.94e-38
GMOY000819	GBRI024252	3.44e-16	2.57e-07	0.000477921	7.45e-19
GMOY000820	GBRI006755	2.7e-43	2.12e-10	1.11e-16	3.28e-71
GMOY000821	GBRI006760	1.67e-67	1.63e-11	0	6.59e-87
GMOY000824	GBRI006753	5.66e-13	6.49e-06	0.000286088	6.87e-13
GMOY000825	GBRI006754	1.58e-88	5.9e-12	4.44e-16	8.81e-107
GMOY000833	GBRI032796	2.51e-194	2.17e-10	0	2.14e-63
GMOY000835	GBRI027537	0.00101997	0.000978632	0.0295647	0.000595951
GMOY000836	GBRI027534	4.82e-22	1.65e-08	1.11e-16	2.6e-31
GMOY000841	GBRI023153	0.000280796	0.00307245	0.00192875	0.000157646
GMOY000843	GBRI039510	2.3e-60	5.87e-10	0	7.12e-62
GMOY000844	GBRI032046	3.82e-39	4.64e-10	6.66e-16	2.03e-42
GMOY000846	GBRI008275	8.25e-46	1.73e-09	0	3.47e-17
GMOY000849	GBRI014640	4.81e-12	1.93e-06	0	7.4e-12
GMOY000850	GBRI005981	1.1e-42	3.42e-10	1.11e-16	7.98e-50
GMOY000851	GBRI005986	2.15e-72	3.28e-10	3.33e-16	1.8e-69
GMOY000853	GBRI026840	1.82e-18	5.41e-07	0	4.24e-20
GMOY000860	GBRI012839	2.23e-17	2.11e-06	1.67e-15	1.43e-16
GMOY000862	GBRI012851	4.16e-30	2.61e-09	0	3.82e-41
GMOY000866	GBRI024288	2.31e-94	1.21e-10	4.44e-16	2.43e-82
GMOY000877	GBRI042603	1.14e-06	7.95e-05	3.33e-16	2.79e-07
GMOY000878	GBRI031175	9.38e-18	1.24e-07	2.32e-05	5.62e-21
GMOY000882	GBRI031190	3.06e-42	6.77e-10	2.22e-16	9.34e-49
GMOY000885	GBRI013621	7.32e-17	8.42e-07	5.92e-13	3.41e-12
GMOY000886	GBRI013617	4.59e-17	2.71e-07	1.11e-16	6.82e-19
GMOY000887	GBRI013620	5.52e-06	0.000246732	0.0125251	1.3e-05
GMOY000891	GBRI026693	8.06e-09	5.39e-05	0	1.14e-08
GMOY000895	GBRI008891	5.4e-98	2.13e-12	1.11e-16	1.16e-130
GMOY000906	GBRI012252	9.39e-83	9.7e-11	4.44e-16	1.55e-24
GMOY000907	GBRI017645	7.76e-72	4.66e-11	3.33e-16	2.7e-79
GMOY000921	GBRI002128	1.68e-22	9.7e-07	1.11e-16	1.54e-15
GMOY000923	GBRI014221	6.81e-09	2.08e-05	0.000629555	4.98e-09
GMOY000928	GBRI008568	7.4e-14	1.09e-06	9.96e-06	1.76e-14
GMOY000929	GBRI027523	3.23e-20	9.34e-08	0	2.64e-19
GMOY000937	GBRI043507	1.67e-103	3.41e-12	3.33e-16	7.9e-120
GMOY000940	GBRI039790	2.12e-07	6.35e-05	0.00268893	2.38e-08
GMOY000943	GBRI039788	1.34e-22	1.01e-07	1.09e-14	2.67e-23
GMOY000944	GBRI039795	5.27e-38	5.06e-09	0	1.78e-14
GMOY000957	GBRI029302	1.42e-08	1.93e-05	0.00185726	9.53e-09
GMOY000958	GBRI029304	1.75e-09	0.000632964	8.91e-06	4.16e-09
GMOY000960	GBRI033962	1.3e-27	4.21e-08	1.11e-16	5.22e-27
GMOY000964	GBRI018507	3.23e-47	3.3e-09	0	5.75e-46
GMOY000966	GBRI005067	9.04e-33	2.12e-09	1.11e-16	6.9e-36
GMOY000969	GBRI005048	9.68e-07	0.000369729	0.000384197	3.16e-05
GMOY000975	GBRI019672	2.05e-48	1.49e-10	1.11e-16	2.32e-53
GMOY000977	GBRI019685	1.08e-26	1.04e-08	3.33e-16	2.03e-29
GMOY000978	GBRI019662	4.65e-05	0.000569308	0.00302802	2.96e-05
GMOY000982	GBRI019663	1.6e-39	1.11e-09	0	1.93e-43
GMOY000983	GBRI019671	3.81e-145	2.81e-13	9.99e-16	2.46e-182
GMOY000984	GBRI019676	2.36e-56	8.74e-10	2.22e-16	2.98e-37
GMOY000987	GBRI008980	3.03e-14	3.67e-07	1.11e-16	4.67e-09
GMOY000989	GBRI042144	7.31e-12	4.72e-06	1.11e-16	9.39e-13
GMOY000992	GBRI042143	3.52e-13	3.34e-06	8.88e-05	8.73e-08
GMOY001000	GBRI018860	5.7e-28	1.06e-07	0	1.54e-29
GMOY001001	GBRI006777	8.49e-12	1.21e-05	0.00047899	4.4e-09
GMOY001003	GBRI006759	1.02e-14	2.71e-07	0.000394239	6.02e-18
GMOY001004	GBRI023944	1.98e-11	4.14e-05	0.000159911	3.5e-11
GMOY001005	GBRI030377	2.93e-84	9.19e-12	1.89e-15	3.1e-26
GMOY001010	GBRI025846	5.3e-12	4.73e-06	0.000415095	5.14e-11
GMOY001012	GBRI025848	1.02e-119	5.9e-11	0	3.92e-27
GMOY001023	GBRI027425	2.47e-17	1.33e-05	0	3.73e-15
GMOY001024	GBRI031174	2.86e-12	5.56e-06	0.000309098	7.17e-12
GMOY001026	GBRI031173	6.45e-57	1.66e-10	0	7.31e-63
GMOY001027	GBRI031176	1.58e-12	4.57e-06	0.000514406	5.3e-13
GMOY001030	GBRI031163	4.04e-57	5.2e-11	0	3.84e-71
GMOY001032	GBRI023376	1.08e-10	1.67e-05	0.000478617	4.73e-11
GMOY001033	GBRI023371	6.17e-34	1.35e-09	0	4.5e-44
GMOY001036	GBRI023357	1.05e-07	3.99e-06	0	4.18e-05
GMOY001039	GBRI013890	1.57e-13	1.01e-06	0.000370999	1.94e-14
GMOY001040	GBRI027435	2.06e-16	4.07e-07	3.33e-16	4.42e-15
GMOY001045	GBRI002620	1.3e-15	6.79e-07	1.93e-13	1.98e-16
GMOY001049	GBRI002611	1.06e-15	2.82e-06	7.53e-05	1.69e-11
GMOY001056	GBRI042465	7.04e-54	8.73e-11	0	1.89e-61
GMOY001059	GBRI042460	2.31e-56	1.3e-10	0	1.89e-61
GMOY001067	GBRI013645	0	2.56e-14	0	1.86e-68
GMOY001069	GBRI042549	1.95e-17	5.94e-07	9.77e-15	3.37e-17
GMOY001070	GBRI017900	1.23e-08	7.19e-05	0.000397793	1.56e-06
GMOY001072	GBRI017917	4.38e-13	4.14e-06	0.000365247	6.79e-13
GMOY001073	GBRI017922	9.26e-130	1.52e-10	3.33e-16	8.32e-82
GMOY001075	GBRI017916	1.28e-13	1.36e-05	3.66e-09	1.73e-13
GMOY001077	GBRI017919	2.66e-90	4.32e-12	0	1.06e-116
GMOY001078	GBRI017915	6.06e-05	5.62e-05	0.004669	4.83e-05
GMOY001082	GBRI017932	6.85e-30	1.78e-08	0	4.86e-12
GMOY001086	GBRI023864	1.67e-30	1.45e-07	2.22e-16	3.68e-24
GMOY001089	GBRI029730	5.47e-29	1.25e-08	2.22e-16	5.38e-31
GMOY001090	GBRI029729	5.03e-24	2.36e-08	1.11e-16	4.57e-24
GMOY001091	GBRI029728	2.94e-67	1.52e-10	0	3.05e-69
GMOY001097	GBRI007921	4.97e-09	5.39e-05	0.000330029	9.05e-09
GMOY001106	GBRI019668	2.29e-44	4.61e-09	0	8.85e-43
GMOY001108	GBRI020470	7.83e-23	6.24e-08	0	5.84e-24
GMOY001113	GBRI020978	1.66e-19	1.94e-07	1.11e-16	1.24e-19
GMOY001122	GBRI020990	1.77e-43	4.73e-10	2.22e-16	8.63e-49
GMOY001126	GBRI031104	8.53e-32	2.34e-08	1.11e-16	4.49e-33
GMOY001131	GBRI044522	2.4e-79	1.89e-10	3.33e-16	3.35e-76
GMOY001132	GBRI044535	1.46e-06	0.000191749	0.000790728	5.61e-07
GMOY001137	GBRI044528	0.00110158	0.0108159	0.00777477	0.000965537
GMOY001138	GBRI044521	4.77e-22	3.19e-08	1.11e-16	9.56e-23
GMOY001141	GBRI044523	2.94e-82	5.32e-12	0	1.54e-97
GMOY001142	GBRI044531	5.03e-28	1.65e-08	3.33e-16	2.96e-31
GMOY001146	GBRI016098	9.09e-17	5.08e-07	2.33e-15	1.08e-18
GMOY001147	GBRI030208	7e-101	3.41e-12	0	7.72e-116
GMOY001149	GBRI030209	1.39e-17	2.59e-07	1.26e-11	5.54e-18
GMOY001150	GBRI030205	2.33e-99	2.4e-12	0	4.52e-165
GMOY001154	GBRI031661	2.35e-86	4.43e-12	2.22e-16	1.8e-112
GMOY001159	GBRI024925	1.76e-57	6.14e-11	0	1.64e-66
GMOY001162	GBRI002397	1.12e-12	3.12e-06	0.000151351	1.45e-13
GMOY001173	GBRI007753	0.000227721	0.00309969	0.014515	9.73e-05
GMOY001175	GBRI044986	2.78e-46	8.83e-08	1.11e-16	3.94e-34
GMOY001176	GBRI004740	1.98e-31	1.66e-08	1.11e-16	6.52e-32
GMOY001177	GBRI004741	6.85e-08	4.67e-05	0.000288917	4.65e-06
GMOY001187	GBRI030492	4.84e-33	1.04e-08	3.33e-16	8.82e-32
GMOY001188	GBRI030484	1.99e-51	1.32e-09	0	2.32e-53
GMOY001191	GBRI008845	1.94e-99	3.5e-12	3.33e-16	1.16e-116
GMOY001192	GBRI008837	1.17e-08	2.05e-05	5.55e-16	2.64e-08
GMOY001199	GBRI031191	9.05e-23	6.76e-08	4.94e-14	1.24e-23
GMOY001201	GBRI031193	1.09e-49	1.21e-10	4.44e-16	3.1e-55
GMOY001204	GBRI003651	3.4e-14	5.66e-07	0.000277012	1.06e-14
GMOY001207	GBRI003653	1.24e-10	8.26e-06	0.000261198	5.02e-11
GMOY001212	GBRI032029	4.86e-10	0.00015678	1.94e-07	6.08e-09
GMOY001218	GBRI031000	4.78e-51	1.64e-09	3.33e-16	3.56e-57
GMOY001220	GBRI029899	2.43e-231	1.73e-13	6.66e-16	1.08e-211
GMOY001221	GBRI014081	5.53e-29	2.42e-08	0	1.6e-23
GMOY001223	GBRI014085	1.51e-06	0.000497592	0.0014357	6.71e-06
GMOY001224	GBRI011067	2.56e-13	1.08e-06	1.11e-16	1.36e-13
GMOY001229	GBRI019742	4.19e-05	0.000554461	0.00677112	0.000207973
GMOY001230	GBRI019743	8.97e-179	7.6e-14	0	3.27e-240
GMOY001235	GBRI009244	8.37e-99	2.52e-11	0	1.27e-109
GMOY001236	GBRI030807	4.72e-16	3.96e-08	0	5.08e-09
GMOY001238	GBRI020933	7.79e-37	1.36e-09	0	3.16e-40
GMOY001243	GBRI017658	1.03e-83	1.93e-11	0	9.98e-95
GMOY001244	GBRI031660	1.64e-13	1.41e-06	0.000436749	9.59e-14
GMOY001246	GBRI009514	5.92e-150	1.84e-13	0	7.56e-186
GMOY001257	GBRI034180	5.4e-60	8.09e-11	0	3.63e-61
GMOY001258	GBRI034178	2.83e-29	2.2e-09	0	1.08e-40
GMOY001275	GBRI005684	2.31e-44	3.37e-09	1.11e-16	3.98e-33
GMOY001279	GBRI025739	7.11e-11	9.03e-06	6.53e-09	2.23e-09
GMOY001282	GBRI042491	0.00228908	0.00108739	0.00830089	0.00719734
GMOY001288	GBRI034236	1.94e-19	5.99e-08	0.000257001	1.1e-20
GMOY001290	GBRI034235	1.81e-65	3e-10	3.33e-16	1.28e-67
GMOY001294	GBRI040678	1.44e-42	6.82e-10	0	2.58e-45
GMOY001297	GBRI040679	8.42e-08	5.87e-05	0.00119995	1.4e-06
GMOY001300	GBRI040671	2.9e-17	1.13e-07	2.22e-16	5.23e-11
GMOY001302	GBRI040665	3.02e-10	8.07e-06	0.00140277	3.44e-09
GMOY001310	GBRI015301	5.71e-52	1.96e-10	0	4.32e-58
GMOY001312	GBRI007737	0.000227493	0.0197619	0.000487929	0.00104254
GMOY001321	GBRI031052	3.15e-37	6.51e-10	6.66e-16	3.63e-45
GMOY001325	GBRI022091	6.05e-10	3.61e-05	0.000483352	2.28e-08
GMOY001330	GBRI009871	1.3e-13	7.67e-05	0	1.73e-14
GMOY001345	GBRI015318	0.00214267	0.00418218	0.0495144	0.00275295
GMOY001347	GBRI027188	0.00592777	0.00376079	0.0133469	0.0206301
GMOY001348	GBRI027190	1.02e-49	2e-10	0	1.23e-55
GMOY001349	GBRI020258	3.08e-05	0.000384715	0.00309619	1.1e-05
GMOY001350	GBRI020256	1.77e-10	1.57e-05	0.000312235	6.14e-10
GMOY001352	GBRI020262	2.23e-43	3.22e-10	2.22e-16	4.34e-50
GMOY001354	GBRI020264	4.29e-09	1.32e-05	0.000485826	8.37e-10
GMOY001357	GBRI020260	8.67e-19	2.73e-07	0.000101777	8.9e-18
GMOY001361	GBRI031957	7.05e-19	4.52e-08	3.33e-16	1.61e-22
GMOY001363	GBRI009901	1.18e-53	8.71e-11	1.11e-16	1.18e-60
GMOY001370	GBRI009360	2.42e-33	3.47e-08	2.22e-16	2.01e-31
GMOY001373	GBRI038351	1.03e-16	8.43e-07	1.69e-09	2.28e-13
GMOY001379	GBRI004690	4.07e-12	1.96e-05	5.43e-11	8.46e-08
GMOY001385	GBRI025587	6.36e-126	2.69e-12	5e-15	4.55e-32
GMOY001392	GBRI009083	4.55e-06	0.000529174	0.00906794	1.13e-05
GMOY001393	GBRI009080	9.2e-63	5.05e-11	6.66e-16	2.16e-67
GMOY001396	GBRI031797	4.22e-27	3.26e-10	0	6.07e-16
GMOY001398	GBRI031788	4.91e-15	4.16e-08	6.66e-16	1.17e-11
GMOY001401	GBRI012423	4.15e-19	1.47e-07	1.11e-16	4.67e-20
GMOY001402	GBRI038344	1.78e-14	3.93e-07	0.000330037	1.23e-17
GMOY001407	GBRI039329	3.49e-21	1.33e-06	1.11e-16	1.48e-20
GMOY001408	GBRI039307	3.48e-15	1.17e-06	1.11e-16	4.53e-16
GMOY001434	GBRI001487	2.39e-26	8.8e-09	1.11e-16	3.52e-28
GMOY001437	GBRI001476	2.49e-49	1.45e-10	4.44e-16	4.98e-65
GMOY001445	GBRI025477	2.88e-30	1.99e-08	0	4.73e-30
GMOY001448	GBRI020606	2.14e-18	2.7e-07	3.71e-12	1.14e-19
GMOY001452	GBRI003659	9.82e-67	1.43e-11	0	2.54e-92
GMOY001459	GBRI017629	1.58e-15	3.5e-07	0	6.38e-17
GMOY001465	GBRI032447	3.28e-31	3.93e-09	1.11e-16	3.08e-33
GMOY001473	GBRI020989	1.33e-56	6.25e-11	0	1.05e-64
GMOY001475	GBRI044872	4.65e-19	6.8e-08	2.09e-13	6.47e-23
GMOY001478	GBRI027740	6.86e-11	8.42e-07	1.11e-16	5.15e-09
GMOY001487	GBRI007618	1.12e-15	1.23e-05	1.35e-07	1.27e-11
GMOY001488	GBRI007607	4.31e-28	1.1e-08	0	2.53e-28
GMOY001490	GBRI007621	8.49e-15	2.57e-06	0	1.48e-12
GMOY001494	GBRI033521	7.97e-13	1.63e-06	0.000422406	6.4e-14
GMOY001507	GBRI033120	4.7e-12	8.93e-06	0.000326528	1.38e-11
GMOY001509	GBRI033136	1.76e-35	1.9e-08	0	3.53e-11
GMOY001511	GBRI037245	4.74e-05	0.000892242	0.00267633	0.000432426
GMOY001512	GBRI037246	1.85e-16	1.22e-06	5.13e-06	2.01e-16
GMOY001514	GBRI006802	5.44e-33	2.77e-08	0	1.7e-17
GMOY001522	GBRI023956	2.17e-46	2.49e-08	0	2.5e-32
GMOY001526	GBRI023958	1.09e-20	5.52e-08	1.11e-16	4.23e-21
GMOY001528	GBRI030689	6.69e-17	1.83e-06	8.88e-16	1.25e-11
GMOY001534	GBRI039314	9.5e-21	7.06e-07	1.11e-16	4.31e-21
GMOY001535	GBRI037139	2.85e-86	7.04e-11	2.22e-16	1.95e-89
GMOY001552	GBRI039564	0.0016101	0.000326675	0.0088289	0.00136561
GMOY001555	GBRI039562	4.38e-51	2.07e-10	4.44e-16	3.2e-58
GMOY001556	GBRI039566	2.5e-148	9.06e-13	3.33e-16	2.28e-162
GMOY001559	GBRI030489	2.08e-45	7.01e-10	0	5.32e-50
GMOY001566	GBRI041165	2.57e-50	1.33e-10	1.11e-16	3.37e-60
GMOY001569	GBRI041195	4.08e-13	4.35e-07	0	1.2e-13
GMOY001572	GBRI039551	1.95e-32	1.18e-08	1.11e-16	2.55e-24
GMOY001574	GBRI039558	1.48e-05	9.97e-05	0.0140334	8.47e-06
GMOY001577	GBRI034104	5.56e-24	2.38e-07	0	9.44e-24
GMOY001582	GBRI034994	5.29e-77	1.04e-11	4.44e-16	1.96e-96
GMOY001588	GBRI034995	5.73e-09	1.3e-07	1.11e-16	1.01e-07
GMOY001594	GBRI007960	4.12e-09	0.000222933	1.11e-16	1.92e-09
GMOY001612	GBRI004707	4.63e-22	8.33e-09	1.11e-16	2.64e-12
GMOY001616	GBRI026789	1.68e-49	3.77e-09	0	4.14e-41
GMOY001623	GBRI025506	1.28e-95	2.72e-12	7.77e-16	9.07e-129
GMOY001631	GBRI003023	4.22e-26	1.29e-08	1.11e-16	3.2e-28
GMOY001632	GBRI003022	6.76e-08	0.000113852	0.000969373	9.59e-07
GMOY001635	GBRI019062	3.32e-08	5.7e-05	0	1.03e-07
GMOY001636	GBRI015249	6.25e-18	2.4e-07	0	3.89e-18
GMOY001637	GBRI016628	1.31e-10	3.48e-06	0.000439926	2.36e-11
GMOY001640	GBRI044441	2.32e-10	1.55e-05	0.000327276	1.55e-08
GMOY001641	GBRI030196	4.59e-07	2.84e-05	0.00216149	1.64e-07
GMOY001646	GBRI020964	2.91e-35	3.41e-08	0	5.83e-34
GMOY001648	GBRI020967	1.71e-13	1.78e-06	0.000261688	6.51e-15
GMOY001655	GBRI003228	1.35e-22	1.86e-08	0.000140066	9.4e-24
GMOY001659	GBRI018902	1.2e-33	1.84e-09	1.11e-16	5.36e-36
GMOY001660	GBRI023049	6.21e-07	0.000100788	0.00877222	2.39e-06
GMOY001668	GBRI017214	7.21e-49	6.71e-10	0	3e-49
GMOY001669	GBRI017219	2.37e-36	1.79e-09	1.11e-16	2.1e-39
GMOY001672	GBRI018050	7.25e-24	3.38e-08	0	2.67e-24
GMOY001680	GBRI019369	2.3e-34	7.22e-08	2.22e-16	8.92e-28
GMOY001688	GBRI034171	1.02e-99	1.45e-10	1.11e-16	3.94e-88
GMOY001695	GBRI011782	1.44e-32	7.21e-08	0	2.3e-35
GMOY001698	GBRI033680	1.55e-11	7.86e-06	0.000365131	1.02e-12
GMOY001703	GBRI027708	0.00467055	0.00717586	0.0256658	0.00349979
GMOY001713	GBRI024021	7.86e-21	9.29e-07	0	1.03e-17
GMOY001714	GBRI020247	2.73e-14	4.55e-06	0.000214316	2.22e-11
GMOY001717	GBRI023973	3.78e-42	9.18e-08	0	1.17e-22
GMOY001718	GBRI023978	8.03e-13	5.4e-06	0.000492586	1.72e-12
GMOY001719	GBRI023979	1.01e-06	0.000171878	0.0025209	4.59e-07
GMOY001721	GBRI023975	4.26e-38	3.37e-09	2.22e-16	1.87e-42
GMOY001728	GBRI023237	0.00302019	0.0421174	0.000400432	0.01101
GMOY001732	GBRI003777	3.11e-09	1.21e-05	1.11e-16	1.67e-08
GMOY001735	GBRI003763	1.61e-144	6.3e-13	0	5.16e-182
GMOY001737	GBRI030855	4.96e-22	2.41e-07	0	3.27e-22
GMOY001738	GBRI030859	5.54e-23	2.41e-08	1.11e-16	8.48e-27
GMOY001740	GBRI030865	3.95e-18	2.15e-07	2.22e-16	1.33e-19
GMOY001742	GBRI030866	7.34e-12	3.88e-06	0.00034231	1.95e-10
GMOY001744	GBRI030884	9.6e-105	4.43e-12	4.44e-16	2.15e-116
GMOY001758	GBRI009728	5.79e-45	1.61e-09	0	4.57e-51
GMOY001759	GBRI009725	6.22e-09	1.34e-05	0.00210117	5.96e-09
GMOY001761	GBRI045586	1.64e-95	6.77e-10	0	2.55e-35
GMOY001764	GBRI009759	1.28e-10	1.59e-05	0.00084512	4.15e-09
GMOY001770	GBRI006388	2.03e-152	2.04e-11	4.44e-16	1.45e-147
GMOY001771	GBRI025373	1.01e-17	1.95e-07	1.11e-16	6.96e-14
GMOY001776	GBRI025401	5.19e-15	1.33e-06	0	2.18e-15
GMOY001780	GBRI025432	2.75e-08	5.63e-05	0.00101797	4.6e-08
GMOY001790	GBRI024009	2.43e-09	1.21e-05	0.000327227	7.4e-06
GMOY001795	GBRI029398	8.47e-13	4.86e-06	0.000305816	1.04e-10
GMOY001798	GBRI021606	1.27e-16	9.28e-07	0	3.08e-16
GMOY001799	GBRI031025	2.87e-61	2.53e-11	0	7.49e-69
GMOY001801	GBRI031029	2.6e-30	2e-08	1.11e-16	1.38e-27
GMOY001805	GBRI029761	3.05e-50	1.33e-10	0	6.91e-59
GMOY001810	GBRI023337	9.66e-27	2.06e-08	0	1.17e-12
GMOY001812	GBRI023343	1.43e-74	6.24e-12	0	5.64e-27
GMOY001813	GBRI023331	6.6e-265	1.13e-13	0	7.55e-250
GMOY001814	GBRI023338	2.48e-34	4.4e-09	1.11e-16	1.63e-34
GMOY001818	GBRI018911	8.21e-144	2.43e-13	0	2.03e-178
GMOY001821	GBRI018909	1.16e-18	1.35e-07	7.74e-06	1.04e-18
GMOY001823	GBRI018905	1.35e-86	1.13e-11	0	2.34e-98
GMOY001824	GBRI009743	1.41e-22	3.3e-08	0	4.38e-22
GMOY001828	GBRI030838	3.26e-15	1.04e-05	2.22e-16	1.27e-18
GMOY001829	GBRI030839	2.29e-21	1.09e-07	3.33e-16	7.7e-23
GMOY001830	GBRI030836	4.62e-13	4.42e-06	0.000160316	1.11e-12
GMOY001832	GBRI030861	2.19e-21	2.07e-07	0	8.55e-18
GMOY001833	GBRI030851	7.39e-43	3.2e-10	1.11e-16	6.9e-47
GMOY001837	GBRI023830	1.16e-19	1.96e-07	3.6e-10	7.69e-20
GMOY001841	GBRI005856	1.26e-71	1.92e-12	0	1.57e-24
GMOY001844	GBRI030684	6.11e-21	4.21e-07	0	1.09e-20
GMOY001846	GBRI003363	1.59e-56	5.97e-10	0	8.63e-55
GMOY001847	GBRI003372	3.68e-36	1.93e-09	0	2.87e-39
GMOY001848	GBRI003365	1.08e-81	1.26e-09	2.22e-16	2.2e-57
GMOY001860	GBRI034503	6.38e-27	6.19e-09	7.77e-16	1.47e-33
GMOY001861	GBRI034515	0.000612349	0.00619693	0.0130473	0.00202926
GMOY001878	GBRI027991	1.54e-68	1.68e-10	0	2.32e-53
GMOY001882	GBRI013884	2.22e-16	2.19e-07	0.000512263	1.6e-17
GMOY001884	GBRI015919	4.76e-05	2.96e-05	0	0.000206174
GMOY001885	GBRI015925	6.18e-32	1.14e-07	0	1.34e-32
GMOY001886	GBRI015935	2.63e-88	2.72e-12	3.33e-16	1.73e-118
GMOY001892	GBRI015972	1.39e-07	7.75e-05	0.00118688	1.77e-08
GMOY001894	GBRI030951	5.32e-71	9.52e-11	1.11e-16	4.65e-74
GMOY001918	GBRI040694	2.15e-10	0.00121005	2.22e-16	2.39e-09
GMOY001921	GBRI030326	2.64e-56	2.12e-09	1.11e-16	4.13e-22
GMOY001924	GBRI011369	4.81e-08	5.39e-05	0.00416053	1.62e-07
GMOY001925	GBRI011373	1.34e-09	8.51e-06	0.00248334	7.12e-10
GMOY001926	GBRI011375	3.74e-09	8.04e-05	0.000373644	2.09e-08
GMOY001932	GBRI028042	1.76e-07	0.000403267	0.000943515	1.6e-05
GMOY001940	GBRI015676	4.39e-29	5.78e-09	1.11e-16	3.26e-33
GMOY001942	GBRI016629	9.2e-22	6.46e-06	0	2.11e-24
GMOY001943	GBRI025180	1.05e-19	8.49e-08	0	3.54e-11
GMOY001945	GBRI025187	6.17e-35	3.59e-09	0	8.59e-37
GMOY001951	GBRI017013	7.17e-18	2.88e-07	1.84e-08	2.77e-20
GMOY001952	GBRI017017	1.07e-64	8.98e-11	0	1.91e-72
GMOY001953	GBRI017012	1.71e-24	1.63e-09	0	1.35e-10
GMOY001956	GBRI037183	6.36e-81	4.43e-12	0	4e-105
GMOY001968	GBRI001465	1.33e-07	4e-05	0.00351574	4.71e-07
GMOY001972	GBRI034114	1.09e-11	1.68e-05	0.000350138	8.66e-12
GMOY001978	GBRI022223	4.16e-05	0.00268004	0.00904999	0.000138762
GMOY001980	GBRI022220	9.15e-17	4.88e-07	0.00041492	1.3e-15
GMOY001982	GBRI031609	4.79e-12	2.45e-06	0.000174911	6.95e-13
GMOY001983	GBRI023048	1.09e-05	0.000450503	0.00256028	3.43e-06
GMOY001985	GBRI023046	6.7e-20	4.47e-06	0.000377817	1.44e-12
GMOY001986	GBRI023060	1.82e-18	9.32e-08	1.93e-08	1.37e-22
GMOY001993	GBRI036167	1e-22	1.95e-08	0	1.14e-27
GMOY001999	GBRI008719	7.85e-10	1.73e-05	0.000177404	6.83e-10
GMOY002002	GBRI008717	0.00530179	0.0196263	0.0395489	0.00706223
GMOY002017	GBRI008786	1.37e-06	7.26e-05	0.000265438	0.00012509
GMOY002018	GBRI008788	4.7e-29	7.88e-09	0	1.53e-31
GMOY002025	GBRI026961	5.57e-34	1.91e-09	0	4.88e-40
GMOY002026	GBRI026960	1.42e-43	1.98e-09	0	1.33e-49
GMOY002027	GBRI030013	6.44e-19	1.2e-07	0	1.24e-19
GMOY002034	GBRI018992	0.0133977	0.0117393	0.0298104	0.0367946
GMOY002038	GBRI024683	9.94e-09	3.2e-05	0.00126534	6.85e-10
GMOY002042	GBRI005022	8.79e-27	9.1e-09	2.22e-16	7.36e-33
GMOY002046	GBRI012034	1.02e-59	6.93e-09	0	2.18e-27
GMOY002047	GBRI006292	1.75e-10	7.09e-05	1.11e-16	1.97e-11
GMOY002048	GBRI006294	1.62e-140	2.91e-13	0	1.74e-173
GMOY002049	GBRI019886	3.6e-22	2.08e-08	0	7.63e-27
GMOY002053	GBRI005094	6.77e-19	7.71e-08	1.11e-16	7.18e-20
GMOY002054	GBRI008477	2.67e-05	0.00294684	0.000263668	0.000228851
GMOY002057	GBRI044895	8.49e-18	2.62e-07	0	1.98e-14
GMOY002064	GBRI035209	1.34e-40	1.18e-09	1.11e-16	2.82e-39
GMOY002067	GBRI035194	1.44e-46	1.61e-10	1.11e-16	6.6e-59
GMOY002073	GBRI007484	2.41e-153	7.16e-13	1.11e-16	1.01e-162
GMOY002078	GBRI019565	1.23e-10	6.18e-06	0.000477942	1.38e-11
GMOY002080	GBRI004295	2.98e-09	1.28e-05	0.00190953	1.25e-10
GMOY002081	GBRI004289	1.25e-08	2.28e-05	0.00199464	2.02e-08
GMOY002086	GBRI004277	1.03e-10	1.56e-05	0.00035892	4.58e-08
GMOY002087	GBRI004263	3.59e-08	0.000159862	0.000455851	2.96e-08
GMOY002088	GBRI004266	4.58e-06	0.000495027	0.000702581	8.11e-07
GMOY002094	GBRI015737	6.82e-68	3.06e-10	1.11e-16	7.56e-73
GMOY002098	GBRI039826	7.56e-124	4.15e-12	0	2.27e-128
GMOY002100	GBRI039820	6.66e-73	1.01e-09	1.11e-16	4.55e-36
GMOY002101	GBRI039824	1.65e-81	8.38e-11	0	1.27e-78
GMOY002103	GBRI028489	2.25e-25	1.22e-08	2.22e-16	3.63e-27
GMOY002108	GBRI007138	2.5e-22	5.56e-10	2.22e-16	9.65e-12
GMOY002109	GBRI018257	1.71e-18	1.77e-07	0	2.37e-18
GMOY002116	GBRI030203	4.49e-34	1.51e-08	1.11e-16	3.09e-34
GMOY002117	GBRI016109	1.6e-14	6.48e-07	0	2.69e-15
GMOY002126	GBRI013722	1.15e-06	0.000187306	0.000432633	2e-07
GMOY002128	GBRI017521	2.55e-16	2.25e-07	6.18e-12	3.49e-19
GMOY002136	GBRI016013	1.65e-17	3.12e-07	1.96e-07	1.84e-09
GMOY002137	GBRI016012	9.3e-68	1.38e-11	0	1.43e-83
GMOY002139	GBRI023668	1.8e-58	1.48e-09	0	2.32e-54
GMOY002148	GBRI020028	1.89e-64	6.65e-11	0	1.59e-67
GMOY002150	GBRI020029	5.77e-35	9.64e-09	0	2.5e-36
GMOY002152	GBRI017663	1.73e-67	2.12e-10	3.33e-16	6.46e-81
GMOY002159	GBRI020326	9.74e-08	0.000316829	0.000266293	6.75e-08
GMOY002160	GBRI020327	1.87e-32	1.41e-08	0	1.16e-33
GMOY002169	GBRI030650	4.58e-16	5.43e-07	2.22e-16	2.21e-16
GMOY002173	GBRI030685	1.45e-12	2.4e-06	1.11e-16	2.44e-13
GMOY002176	GBRI023961	2.92e-40	2.23e-08	0	4.14e-39
GMOY002177	GBRI023957	2.9e-12	4.17e-06	0	4.89e-12
GMOY002179	GBRI023972	2.34e-36	5.63e-09	0	1.75e-34
GMOY002183	GBRI036064	3.01e-12	3.57e-06	9.43e-05	1.35e-11
GMOY002185	GBRI036068	7.01e-21	3.3e-08	5.42e-05	5.9e-25
GMOY002188	GBRI036095	9.42e-136	8.03e-12	3.33e-16	7.11e-27
GMOY002193	GBRI001217	4.37e-23	6.25e-08	0	2.22e-23
GMOY002204	GBRI043995	1.94e-199	3.28e-14	0	8.14e-292
GMOY002205	GBRI044000	8.15e-09	1.66e-05	0.00223458	6.17e-09
GMOY002207	GBRI036809	4.84e-19	8.94e-07	2.22e-16	6.48e-13
GMOY002210	GBRI036813	7.17e-14	6.02e-06	0.000351815	1.9e-12
GMOY002211	GBRI036815	3.52e-18	4.02e-07	1.55e-15	9.22e-19
GMOY002212	GBRI040651	6.07e-52	7.96e-10	0	1.76e-51
GMOY002219	GBRI005008	7.58e-27	1.71e-08	1.11e-16	3.87e-27
GMOY002225	GBRI001908	4.5e-35	4.07e-09	0	1.01e-38
GMOY002229	GBRI034580	3.59e-14	9.8e-07	3.33e-16	1.96e-15
GMOY002231	GBRI014351	2.82e-26	6.53e-09	4.44e-16	1.74e-27
GMOY002233	GBRI014232	5.44e-07	0.000212169	0.000495768	3.42e-06
GMOY002234	GBRI014233	3.37e-35	3.34e-08	1.11e-16	8.23e-35
GMOY002244	GBRI019550	2.26e-43	5.24e-10	0	2.2e-45
GMOY002245	GBRI038366	6.46e-16	1.14e-06	0.000182186	3.01e-14
GMOY002246	GBRI043675	5.26e-06	0.000562037	0.00209414	1.57e-06
GMOY002249	GBRI011817	6.31e-13	1.54e-06	3.33e-16	3.76e-14
GMOY002259	GBRI033728	3.47e-33	2.55e-08	3.33e-16	2.37e-23
GMOY002262	GBRI036070	2.41e-22	7.01e-08	0	1.38e-25
GMOY002271	GBRI044048	2.15e-48	1.86e-10	5.55e-16	6.75e-52
GMOY002274	GBRI015996	4.31e-37	4.17e-09	0	2.4e-19
GMOY002275	GBRI015997	5.33e-46	5.05e-11	0	1.39e-19
GMOY002281	GBRI028003	2.22e-21	1.01e-07	0	9.69e-22
GMOY002290	GBRI001141	5.43e-13	1.29e-06	0.000285596	9.89e-15
GMOY002292	GBRI001143	2.57e-35	2.53e-09	1.11e-16	3.47e-38
GMOY002294	GBRI001146	1.8e-20	9.03e-08	3.33e-16	1.27e-20
GMOY002297	GBRI027136	8.23e-12	1.18e-07	0	6.66e-09
GMOY002300	GBRI032348	7.87e-148	2.55e-12	0	1.97e-149
GMOY002305	GBRI039291	1.33e-19	2.58e-09	0	2.46e-11
GMOY002308	GBRI017834	3.2e-18	4.57e-07	5.58e-11	6.23e-19
GMOY002310	GBRI017841	3.78e-20	2.47e-06	0	6.49e-20
GMOY002318	GBRI007525	1.79e-62	2.92e-11	0	8.75e-73
GMOY002325	GBRI012625	1.77e-09	5.93e-05	0.000481188	2.92e-09
GMOY002326	GBRI018441	1.8e-11	3.52e-06	0.00079597	5.63e-11
GMOY002329	GBRI012038	1.8e-24	1.92e-07	0	1.82e-24
GMOY002330	GBRI012049	1.27e-20	5.34e-08	0	2.3e-21
GMOY002333	GBRI015334	2.62e-18	1.09e-06	8.95e-12	1.3e-17
GMOY002345	GBRI011834	5.97e-13	1.51e-06	2.22e-16	9.36e-14
GMOY002356	GBRI038656	0.000318041	0.00555321	0.00270182	0.000284039
GMOY002362	GBRI039785	9.4e-11	0.000348567	0	6.7e-12
GMOY002370	GBRI010671	4.15e-21	9.83e-08	4.03e-08	7.08e-21
GMOY002371	GBRI040121	8.13e-103	3.81e-11	5.55e-16	3.76e-111
GMOY002372	GBRI040120	9.49e-30	1.35e-08	0	4.7e-32
GMOY002373	GBRI040119	2.69e-29	8.55e-09	0	6.32e-33
GMOY002377	GBRI016169	1.68e-18	7.33e-08	1.11e-16	1.97e-26
GMOY002384	GBRI033806	4.55e-36	3.01e-08	3.33e-16	1.36e-18
GMOY002405	GBRI016041	3.35e-70	9.7e-11	0	2.5e-77
GMOY002406	GBRI023518	4.09e-05	0.000701571	0.00968927	9.43e-05
GMOY002407	GBRI023516	2.17e-16	1.04e-05	0	1.12e-16
GMOY002408	GBRI023513	5.84e-68	2.54e-11	0	3.9e-82
GMOY002410	GBRI023500	2.04e-11	4.73e-06	0.000458943	8.69e-13
GMOY002420	GBRI010795	8.3e-47	3.32e-10	3.33e-16	1.71e-50
GMOY002426	GBRI028088	1.41e-26	2.98e-08	0	1.59e-27
GMOY002427	GBRI007021	1.72e-05	0.000353358	0.00549745	0.000326341
GMOY002431	GBRI033299	1.04e-21	6.57e-07	1.11e-16	2.16e-17
GMOY002437	GBRI029323	3.15e-122	4.15e-13	1.11e-16	9.3e-190
GMOY002442	GBRI029243	1.36e-14	2.33e-06	0.000373571	1.36e-13
GMOY002447	GBRI011273	3.3e-14	6.55e-06	2.07e-06	6.88e-13
GMOY002451	GBRI006815	8.52e-51	1.19e-10	0	5.7e-61
GMOY002453	GBRI006812	1.52e-15	4.59e-07	0	1.76e-14
GMOY002455	GBRI006813	1.95e-11	3.43e-06	3.23e-08	1.02e-10
GMOY002456	GBRI006827	6.72e-226	2.58e-14	1.67e-15	2.92e-300
GMOY002467	GBRI006853	7.61e-20	1.38e-06	0	1.12e-11
GMOY002469	GBRI006854	2.98e-05	0.00058601	0.0018132	0.000296601
GMOY002470	GBRI013281	0.00070648	0.0412675	0.00208119	0.00140072
GMOY002478	GBRI023417	3.01e-21	1.31e-07	7.79e-12	1.48e-21
GMOY002483	GBRI036969	2.17e-32	1.33e-09	2.22e-16	5.65e-44
GMOY002486	GBRI036966	2.87e-23	7.62e-10	0	4.4e-13
GMOY002499	GBRI041779	2.97e-89	4.36e-12	0	1.76e-110
GMOY002500	GBRI041783	1.02e-27	3.53e-09	3.33e-16	2.87e-15
GMOY002503	GBRI041782	1.53e-38	5.1e-10	2.22e-16	2.21e-50
GMOY002505	GBRI041785	2.91e-91	5.2e-12	3.33e-16	3.14e-103
GMOY002510	GBRI007886	6.61e-90	5.2e-11	3.33e-16	9.06e-98
GMOY002512	GBRI011651	5.24e-28	6.46e-08	1.11e-16	4.95e-28
GMOY002513	GBRI011649	3.4e-59	9.34e-11	1.11e-16	8.55e-69
GMOY002523	GBRI025181	1.81e-05	0.000621282	0.00776295	6.63e-06
GMOY002525	GBRI014010	1.81e-76	9.7e-11	0	1.92e-31
GMOY002526	GBRI014009	3.51e-17	5.77e-07	3.71e-11	1.15e-15
GMOY002527	GBRI013995	6.45e-83	2.5e-10	1.11e-15	4.91e-110
GMOY002535	GBRI013999	9.69e-62	7.33e-09	1.11e-16	1.1e-49
GMOY002539	GBRI013998	6.46e-159	3.54e-11	0	8.26e-104
GMOY002547	GBRI014653	7.94e-08	6.91e-05	0.000505385	4.45e-07
GMOY002549	GBRI014655	1.4e-55	7.17e-09	0	1.17e-55
GMOY002551	GBRI014654	1.71e-05	0.00109786	0.0108838	3.6e-05
GMOY002552	GBRI035616	8.01e-09	1.23e-05	0.000413697	6.39e-09
GMOY002553	GBRI035617	5.19e-08	3.85e-05	0.00242322	7.89e-09
GMOY002568	GBRI024234	1.19e-96	8.23e-10	0	9.5e-104
GMOY002569	GBRI024233	5.35e-14	3.09e-07	0	1.52e-06
GMOY002572	GBRI024244	3.05e-32	1.62e-07	1.11e-16	3.1e-20
GMOY002575	GBRI007467	1.03e-21	2.5e-08	1.11e-16	8.49e-23
GMOY002579	GBRI017278	2.61e-19	2.2e-07	3.33e-16	4.99e-22
GMOY002586	GBRI038270	2.39e-19	2.61e-08	7.74e-06	4.13e-09
GMOY002590	GBRI030968	2.18e-10	2.2e-05	0.000154127	3.18e-10
GMOY002596	GBRI016014	1.58e-77	3.48e-09	0	8.48e-37
GMOY002602	GBRI019481	1.74e-15	8.46e-07	7.44e-14	2.8e-17
GMOY002604	GBRI005139	3.19e-14	6.26e-07	3.33e-16	6.7e-16
GMOY002610	GBRI008165	2.89e-19	6.19e-08	6.63e-05	8.18e-23
GMOY002613	GBRI008164	2.35e-18	3.63e-07	1.11e-16	2.06e-18
GMOY002619	GBRI008160	4.81e-24	5.74e-08	2.22e-16	2.5e-27
GMOY002622	GBRI014021	3.41e-56	8.09e-10	1.11e-16	5.26e-60
GMOY002623	GBRI014017	3.91e-164	1.93e-11	1.11e-16	2.78e-95
GMOY002625	GBRI014031	2.05e-96	5.45e-12	4.44e-16	4.27e-111
GMOY002627	GBRI038159	6.05e-33	9.58e-08	0	6.19e-16
GMOY002634	GBRI026448	1.32e-27	1.35e-08	4.44e-16	1.24e-30
GMOY002649	GBRI028064	5.56e-22	7.8e-07	0	4.93e-22
GMOY002651	GBRI004988	1.19e-05	0.00072816	0.00243395	7.33e-06
GMOY002655	GBRI004429	2.21e-44	3.8e-10	1.11e-16	1.64e-51
GMOY002657	GBRI004503	2.31e-281	3.01e-12	1.11e-16	9.82e-73
GMOY002659	GBRI045573	3.11e-87	2.81e-12	0	5.81e-117
GMOY002661	GBRI005618	1.12e-250	3.28e-14	0	0
GMOY002662	GBRI012180	5.01e-83	6.25e-10	0	3.82e-69
GMOY002665	GBRI029979	7.06e-08	5.48e-05	0.00235678	9.54e-08
GMOY002672	GBRI029898	1.68e-26	1.49e-10	6.66e-16	2.97e-13
GMOY002676	GBRI020480	7.44e-13	1.74e-06	2.22e-16	4.21e-13
GMOY002679	GBRI020481	9.23e-20	1.14e-07	0	3.65e-19
GMOY002680	GBRI027510	7.52e-36	3.61e-08	3.33e-16	9.53e-26
GMOY002684	GBRI030784	9.19e-25	3.61e-08	0	6.64e-26
GMOY002688	GBRI018624	1.33e-12	1.11e-06	2.22e-16	2.55e-13
GMOY002689	GBRI018623	3.35e-30	1.95e-08	1.11e-16	2.02e-31
GMOY002690	GBRI018610	6.52e-54	1.79e-09	0	1.77e-51
GMOY002691	GBRI013306	5.8e-16	4.66e-06	0	5.78e-16
GMOY002692	GBRI013295	1.46e-18	3.66e-07	0	4.07e-17
GMOY002706	GBRI011742	3.05e-09	4.87e-05	0.000364452	2.52e-09
GMOY002707	GBRI011731	1.74e-58	1.89e-11	4.44e-16	1.49e-24
GMOY002709	GBRI011726	2.02e-100	5.4e-09	0	7.61e-61
GMOY002711	GBRI027239	1.01e-06	0.000357227	0.000270664	3.8e-05
GMOY002713	GBRI024912	8.78e-27	1.38e-08	3.33e-16	1.46e-27
GMOY002722	GBRI007816	7.08e-30	9.94e-09	3.33e-16	1.79e-32
GMOY002725	GBRI033828	4.42e-15	2.59e-07	0.000153312	1.63e-18
GMOY002728	GBRI033840	2.22e-58	4.95e-11	0	3.38e-76
GMOY002731	GBRI006937	3.53e-23	6.45e-08	2.22e-16	2.01e-12
GMOY002740	GBRI043455	5.3e-163	1.13e-10	0	1.08e-50
GMOY002746	GBRI015623	5.25e-78	8.42e-09	4.44e-15	1.45e-38
GMOY002748	GBRI005985	6.64e-31	7.23e-09	0	1.29e-33
GMOY002749	GBRI005984	1.74e-21	5.6e-08	0	1.72e-23
GMOY002750	GBRI005989	3.53e-13	3.03e-05	0	4.12e-14
GMOY002756	GBRI035060	2.92e-25	3.84e-08	2.22e-16	5.23e-22
GMOY002759	GBRI035054	8.26e-08	4.64e-05	0.000292561	3.88e-06
GMOY002760	GBRI000883	2.9e-39	1.62e-09	2.22e-16	1.31e-45
GMOY002762	GBRI000880	4.49e-98	1.21e-12	1.11e-16	4.1e-141
GMOY002767	GBRI010681	2.13e-05	0.000574683	0.00943448	2.59e-05
GMOY002768	GBRI010687	2.99e-40	5.56e-10	0	3.13e-50
GMOY002769	GBRI010689	5.45e-06	0.00129327	0.00305829	6.74e-06
GMOY002772	GBRI010772	2.47e-53	1.73e-09	0	5.31e-52
GMOY002776	GBRI041115	2.69e-08	6.26e-05	0.00121119	2.21e-08
GMOY002777	GBRI041118	6.75e-06	0.000378728	0.00924888	2.77e-05
GMOY002781	GBRI044914	1.24e-79	1.06e-11	3.33e-16	4.27e-86
GMOY002783	GBRI030245	2.5e-13	7.72e-06	4.55e-09	1.48e-11
GMOY002786	GBRI006913	1.01e-36	1.32e-09	7.77e-16	2.82e-43
GMOY002787	GBRI006912	2.85e-19	1.23e-06	1.11e-16	3.75e-19
GMOY002789	GBRI006918	0.00721023	0.0317363	0.0244129	0.0171156
GMOY002790	GBRI006909	1.12e-40	2.7e-10	5.55e-16	6.04e-64
GMOY002792	GBRI006899	9.32e-20	4.95e-07	0	1.09e-18
GMOY002799	GBRI010065	1.36e-25	1.72e-08	1.11e-16	3.73e-27
GMOY002800	GBRI002895	5.26e-91	4.43e-12	0	9.58e-115
GMOY002802	GBRI032175	1.74e-08	0.000198596	0.000175329	1.09e-09
GMOY002803	GBRI032195	7.2e-21	8.26e-08	0	7.34e-23
GMOY002806	GBRI040353	1.49e-17	1.71e-07	3.1e-07	3.38e-18
GMOY002811	GBRI026585	7.15e-10	8.98e-06	0.000975061	8.59e-09
GMOY002812	GBRI019411	1.22e-72	1.83e-10	3.33e-16	6.21e-24
GMOY002814	GBRI019426	0.000347547	0.00163957	0.0185836	0.00619673
GMOY002822	GBRI018279	1.22e-81	1.04e-09	0	5.27e-104
GMOY002827	GBRI037096	6.42e-07	9.57e-05	0.00179179	3.11e-06
GMOY002836	GBRI034723	4.75e-12	0.0156748	0	1.41e-10
GMOY002840	GBRI014175	3.13e-38	1.27e-08	1.11e-16	1.24e-36
GMOY002843	GBRI014172	6.16e-14	2.52e-06	0.000340533	3.18e-14
GMOY002849	GBRI008698	8.07e-25	9.83e-08	2.22e-16	4.64e-25
GMOY002853	GBRI018297	5.29e-08	3.12e-05	0.000923046	1.34e-08
GMOY002854	GBRI018290	5.32e-91	3.5e-11	0	8.36e-86
GMOY002857	GBRI041829	2.07e-10	3.63e-05	0.00048733	4.39e-10
GMOY002859	GBRI040269	1.16e-39	8.91e-09	1.11e-16	1.85e-30
GMOY002865	GBRI018513	4.55e-47	3.24e-08	0	1.27e-24
GMOY002867	GBRI018502	1.52e-05	0.000475161	0	1.03e-05
GMOY002869	GBRI010655	1.05e-37	8.14e-10	1.11e-16	1.12e-45
GMOY002870	GBRI010662	8.99e-13	4.76e-06	0.000384294	8.41e-09
GMOY002871	GBRI010652	1.37e-29	1.15e-07	0	3.09e-31
GMOY002873	GBRI010653	6.55e-11	9.46e-06	0.00041903	2.09e-10
GMOY002878	GBRI024523	2.41e-09	5.81e-05	0.000278692	3.19e-09
GMOY002892	GBRI001971	3.02e-35	7.66e-09	0	1.47e-39
GMOY002895	GBRI014998	1.49e-07	0.000141687	0.000233101	1.93e-07
GMOY002899	GBRI009053	1.13e-09	0.000168449	0.000317261	6.24e-10
GMOY002900	GBRI009051	3.28e-22	3.09e-08	0	4.9e-22
GMOY002905	GBRI044126	3.61e-13	7.23e-07	4.11e-15	1.87e-12
GMOY002909	GBRI000139	6.76e-111	7.17e-13	0	3.45e-130
GMOY002911	GBRI039542	3.69e-16	5.25e-07	2.69e-12	6.55e-17
GMOY002913	GBRI039530	1.45e-41	5.22e-10	5.55e-16	8.09e-41
GMOY002925	GBRI014684	0.00495769	0.0069479	0.0235593	0.00327059
GMOY002933	GBRI006329	4.13e-07	0.000195443	0.000107747	3.47e-08
GMOY002937	GBRI006298	1.11e-09	6.87e-05	0.000467227	9.79e-10
GMOY002941	GBRI007511	1.59e-13	7.72e-07	0.000311737	4.68e-15
GMOY002946	GBRI043983	1.61e-27	1.05e-08	0	3.54e-30
GMOY002954	GBRI034389	8.06e-11	4.65e-06	2.22e-16	1.8e-11
GMOY002970	GBRI015704	6.11e-36	3.95e-08	0	9.74e-37
GMOY002974	GBRI015707	5.89e-05	0.000938914	0.0105544	0.000486445
GMOY002996	GBRI014605	5.41e-50	4.73e-10	0	6.8e-55
GMOY002998	GBRI014580	2.55e-44	4.89e-10	2.22e-16	3.69e-46
GMOY003008	GBRI044044	4.65e-72	3.63e-10	0	3.37e-53
GMOY003009	GBRI044046	3.85e-05	0.000516874	0.0118991	2.19e-05
GMOY003017	GBRI021021	9.23e-17	4.42e-07	0.000384131	3.83e-17
GMOY003026	GBRI044037	8.37e-29	5.26e-09	2.22e-16	2.47e-32
GMOY003029	GBRI030503	3.83e-75	2.06e-11	1.11e-16	2.23e-90
GMOY003034	GBRI006957	9.97e-24	8.07e-07	0	1.29e-20
GMOY003039	GBRI027286	2.1e-19	2.39e-08	0	3.7e-11
GMOY003044	GBRI027290	1.28e-24	4.97e-08	1.11e-16	4.82e-27
GMOY003046	GBRI043011	1.63e-09	1.17e-05	0.0010168	1.55e-10
GMOY003047	GBRI043008	4.7e-10	3.51e-05	0.00036776	5.81e-11
GMOY003048	GBRI043017	4.28e-38	2.13e-08	1.11e-16	3.83e-19
GMOY003050	GBRI043024	5.78e-80	1.8e-09	1.11e-16	7.65e-31
GMOY003055	GBRI024243	1.83e-40	2.43e-09	0	4.62e-15
GMOY003061	GBRI024005	1.47e-45	6.07e-09	0	1.35e-35
GMOY003063	GBRI024006	3.52e-10	9.43e-06	0.000497389	1.21e-07
GMOY003064	GBRI024015	1.23e-17	3.36e-07	0	3.34e-17
GMOY003069	GBRI024022	5.03e-32	3.08e-10	1.11e-16	2.59e-18
GMOY003074	GBRI024587	4.24e-09	2.79e-05	0.000716166	7.29e-10
GMOY003077	GBRI024580	6.46e-15	3.27e-06	0.000284072	4.39e-09
GMOY003078	GBRI024598	3.87e-60	5.89e-10	0	7.14e-51
GMOY003080	GBRI024593	1.26e-23	2.26e-08	0	1.31e-25
GMOY003081	GBRI026628	1.85e-282	7.6e-14	1.11e-16	5.27e-278
GMOY003085	GBRI026623	6.48e-24	2.46e-08	1.11e-16	1.39e-27
GMOY003086	GBRI026631	0.00022952	0.00625545	0.0115676	0.00146884
GMOY003089	GBRI026624	5.87e-09	1.7e-05	0.000342758	1.39e-08
GMOY003093	GBRI012335	2.3e-19	1.3e-06	0	6.69e-15
GMOY003100	GBRI041245	1.99e-183	9.3e-11	5.55e-16	2.46e-75
GMOY003102	GBRI039435	1.61e-14	8.47e-07	0.000288586	8.47e-15
GMOY003103	GBRI039440	1.29e-06	0.000216957	0.00259766	1.67e-06
GMOY003112	GBRI023054	4.19e-220	1.24e-12	1.11e-16	2.59e-170
GMOY003113	GBRI023064	6.95e-25	1.75e-08	2.22e-16	7.49e-16
GMOY003114	GBRI023051	9.27e-88	3.69e-12	6.66e-16	4.73e-110
GMOY003115	GBRI023056	7.75e-36	1.81e-08	1.11e-16	7.64e-26
GMOY003117	GBRI023036	3.87e-32	1.71e-08	0	2.33e-35
GMOY003121	GBRI029863	4.42e-18	9.71e-07	5.28e-09	3.08e-18
GMOY003127	GBRI030388	2.89e-112	8.93e-12	9.99e-16	1.81e-120
GMOY003135	GBRI035672	5.41e-10	3.64e-05	0.00050874	1.4e-06
GMOY003139	GBRI012957	1.55e-90	9.03e-11	0	2.37e-23
GMOY003144	GBRI011797	3.35e-05	0.00234052	0.00171018	5.48e-05
GMOY003151	GBRI017117	3.36e-11	4.76e-06	0.000359678	1.75e-12
GMOY003154	GBRI032049	1.66e-27	4.51e-08	0	2.02e-27
GMOY003155	GBRI032050	1.4e-16	5.36e-09	3.33e-16	1.07e-11
GMOY003157	GBRI032047	6.86e-05	0.00119614	0.00723095	0.00109637
GMOY003168	GBRI007540	2.07e-23	4.09e-08	4.64e-11	5.87e-23
GMOY003170	GBRI026706	1.25e-27	1.78e-08	1.11e-16	8.93e-30
GMOY003171	GBRI026703	8.59e-09	2.36e-05	0.000480518	6.57e-09
GMOY003172	GBRI031054	4.6e-12	1.67e-05	4.07e-05	4.89e-12
GMOY003180	GBRI032273	1.06e-124	1.23e-11	0	7.73e-130
GMOY003181	GBRI032278	5.51e-55	1.63e-10	3.33e-16	4.09e-60
GMOY003187	GBRI032274	5.49e-50	3.4e-09	0	2.81e-39
GMOY003188	GBRI032272	6.33e-66	1.59e-10	1.11e-16	1.75e-78
GMOY003191	GBRI004064	5.08e-13	1.71e-06	0.000312768	5.78e-13
GMOY003199	GBRI008031	0.000371685	0.00208692	0.0222408	0.00103315
GMOY003200	GBRI008022	7.58e-52	8.79e-11	0	1.11e-61
GMOY003204	GBRI042867	0.00239249	0.00568004	0.000625443	0.013379
GMOY003207	GBRI000227	2.39e-25	5.03e-06	0	3.27e-18
GMOY003208	GBRI000228	2.4e-25	8.3e-09	0	1.6e-31
GMOY003209	GBRI000229	8.89e-105	9.06e-13	0	3.56e-130
GMOY003217	GBRI006355	4.5e-18	2.21e-07	0	2.82e-17
GMOY003220	GBRI006376	1.26e-76	8.28e-12	1.11e-16	1.66e-87
GMOY003221	GBRI025174	8.03e-12	1.42e-05	0.000190821	5.59e-09
GMOY003226	GBRI038604	5.76e-38	1.65e-08	0	5.45e-36
GMOY003230	GBRI038600	2.3e-105	1.51e-09	5.55e-16	1.42e-37
GMOY003241	GBRI022849	1.77e-25	7.39e-07	1.11e-16	1.17e-23
GMOY003242	GBRI022846	1.47e-41	1.36e-09	1.11e-16	1.95e-40
GMOY003249	GBRI018261	2.67e-05	0.00129327	0.00185148	0.000200174
GMOY003250	GBRI018262	6.12e-53	1.06e-10	0	6.72e-57
GMOY003251	GBRI018266	2.36e-39	1.73e-09	0	1.87e-39
GMOY003260	GBRI034170	1.43e-45	3.23e-09	0	4.88e-44
GMOY003261	GBRI034174	8.02e-80	2.13e-11	2.22e-16	5.48e-84
GMOY003262	GBRI034172	9.19e-13	5.18e-06	0.000459373	2.56e-13
GMOY003265	GBRI010355	8.67e-09	3.99e-05	0.000306611	3.2e-08
GMOY003266	GBRI010359	5.8e-17	1.92e-07	5.39e-09	1.74e-19
GMOY003273	GBRI021575	8.21e-10	6.19e-05	0.000674031	1.7e-07
GMOY003276	GBRI012179	1.02e-14	1.37e-06	8.08e-06	7.55e-14
GMOY003277	GBRI028147	0	9.77e-16	0	3e-73
GMOY003278	GBRI045592	9.21e-11	4.89e-06	0.000395853	1.77e-11
GMOY003281	GBRI022788	8.19e-07	0.000166498	0.00250684	2.75e-07
GMOY003285	GBRI000743	2.11e-23	9.13e-08	4.44e-16	1.2e-23
GMOY003292	GBRI000748	7.03e-79	1.01e-09	3.33e-16	1.06e-63
GMOY003296	GBRI000713	1.79e-09	1.92e-05	0.000333724	2.53e-10
GMOY003301	GBRI000714	2.65e-08	0.000117011	0.000251118	1.8e-06
GMOY003302	GBRI000710	1.65e-15	5.76e-07	0.000148174	1.19e-15
GMOY003303	GBRI000720	1.49e-10	5.66e-06	1.11e-16	7.7e-12
GMOY003310	GBRI018791	2.43e-07	0.000102093	0.000390617	4.66e-06
GMOY003322	GBRI018814	2.82e-25	1.44e-07	0	2.02e-25
GMOY003323	GBRI018818	9.34e-20	5.57e-07	0	2.2e-18
GMOY003325	GBRI005363	2.05e-35	1.64e-09	0	9e-40
GMOY003329	GBRI029713	6.41e-22	1.78e-08	1.11e-16	2.16e-33
GMOY003330	GBRI029710	6.96e-09	2.49e-05	0.00076744	4.72e-09
GMOY003335	GBRI029716	6.63e-26	5.53e-09	1.11e-16	1.85e-40
GMOY003339	GBRI040644	1.78e-68	9e-11	3.33e-16	1.91e-77
GMOY003349	GBRI008569	6.59e-29	2.45e-09	1.11e-16	2.72e-30
GMOY003353	GBRI016175	2.58e-41	9.21e-10	4.44e-16	1.19e-47
GMOY003360	GBRI014123	3.92e-227	1.03e-12	4.44e-16	1.61e-175
GMOY003363	GBRI014136	7.72e-50	2.51e-10	2.22e-16	9.94e-60
GMOY003367	GBRI020325	2.05e-19	4.17e-06	1.11e-16	1.16e-19
GMOY003371	GBRI017361	7.81e-109	2.37e-12	0	1.44e-122
GMOY003380	GBRI020024	2.92e-20	3.96e-08	0	1.02e-26
GMOY003382	GBRI020025	6.81e-36	1.53e-08	3.33e-16	2.93e-42
GMOY003383	GBRI020046	8.78e-23	3.77e-07	0	4.66e-23
GMOY003385	GBRI044732	3.53e-197	9.26e-12	1.11e-16	1.1e-30
GMOY003390	GBRI035401	3.13e-223	2.06e-14	4.33e-15	0
GMOY003394	GBRI003185	1.9e-38	1.05e-09	0	3.97e-46
GMOY003398	GBRI026265	3.83e-18	1.94e-08	0	2.26e-10
GMOY003399	GBRI026261	1.57e-13	1.97e-06	0.000338692	1.6e-13
GMOY003401	GBRI026262	2.4e-14	8.73e-07	0	3.6e-14
GMOY003403	GBRI026264	1.49e-26	4.73e-08	0	1.07e-29
GMOY003404	GBRI026260	2.74e-50	5.88e-10	1.11e-16	9.33e-57
GMOY003407	GBRI028148	3.97e-05	0.000703999	0.00687838	0.0003747
GMOY003410	GBRI023419	1.82e-16	2.54e-07	0	8.6e-08
GMOY003411	GBRI023420	1.45e-100	2.4e-10	5.55e-16	2.11e-51
GMOY003414	GBRI014669	6.07e-176	4.1e-14	8.1e-15	1.08e-34
GMOY003417	GBRI013017	2.98e-36	7.68e-10	1.11e-16	1.05e-38
GMOY003418	GBRI013002	3.64e-55	7.69e-12	5.55e-16	2.8e-22
GMOY003419	GBRI012996	1.45e-09	1.11e-05	0.000154626	2.88e-10
GMOY003420	GBRI013003	1.06e-32	1.77e-09	0	9.34e-38
GMOY003421	GBRI012998	1.3e-47	7.89e-10	0	4.11e-52
GMOY003433	GBRI044788	3.35e-18	1.34e-06	0	1.1e-18
GMOY003434	GBRI044791	2.11e-34	1.76e-09	3.33e-16	1.9e-39
GMOY003443	GBRI002646	2.25e-18	1.59e-08	0	4.26e-10
GMOY003445	GBRI043746	5.18e-241	1.84e-13	1.22e-15	1.24e-34
GMOY003447	GBRI039304	1.77e-05	0.000333988	0.00726823	3.27e-05
GMOY003448	GBRI039312	3.63e-10	1.5e-05	0.000381007	5.3e-10
GMOY003449	GBRI039306	3.35e-13	4.75e-06	0.000474676	9.58e-13
GMOY003450	GBRI039286	6.74e-32	1.81e-08	1.11e-16	7.69e-32
GMOY003457	GBRI039285	1.22e-20	4.84e-07	0	5.38e-18
GMOY003463	GBRI015845	2.74e-09	0.000111775	0.000490715	2.69e-08
GMOY003467	GBRI045038	5.23e-12	3.85e-06	1.11e-16	2.08e-11
GMOY003469	GBRI027509	1.68e-07	0.000126172	0.00023651	3.23e-07
GMOY003471	GBRI027513	1.66e-13	1.16e-06	0	6.13e-15
GMOY003479	GBRI037453	1.34e-19	7.29e-08	1.11e-16	5.12e-10
GMOY003480	GBRI037454	1.15e-24	4.76e-08	0	1.1e-25
GMOY003481	GBRI037457	2.95e-14	1.63e-06	0	2.79e-14
GMOY003482	GBRI037456	3.81e-57	7.39e-10	0	5.42e-61
GMOY003486	GBRI037438	5e-41	8.14e-10	0	3.44e-43
GMOY003489	GBRI037437	2.78e-192	4.26e-12	0	2.84e-34
GMOY003493	GBRI037441	1.33e-10	7.01e-06	0.000360339	2.39e-10
GMOY003510	GBRI016804	7.04e-27	3.54e-07	2.22e-16	2.84e-26
GMOY003511	GBRI016806	6.04e-05	0.00143952	0.0161923	0.000124737
GMOY003520	GBRI003179	1.33e-36	1.28e-09	3.33e-16	6.62e-42
GMOY003533	GBRI034366	0.000572299	0.00963756	0.00800765	0.000502358
GMOY003543	GBRI029820	5.35e-07	6.51e-05	0.00306944	4.52e-05
GMOY003546	GBRI029813	1.5e-47	8.65e-10	0	4.18e-50
GMOY003547	GBRI029821	1.82e-37	9.68e-10	0	3.34e-44
GMOY003550	GBRI011947	2.29e-59	1.17e-10	0	2.94e-68
GMOY003551	GBRI011971	6.21e-07	0.000365027	0.00200826	8.76e-07
GMOY003553	GBRI011974	3.8e-27	9.33e-09	3.33e-16	1.77e-30
GMOY003555	GBRI020914	2.83e-25	1.99e-07	0	2.07e-25
GMOY003559	GBRI044677	2.92e-12	2.75e-06	0.000468385	3.9e-12
GMOY003560	GBRI044675	6.03e-247	7.74e-13	0	8.53e-156
GMOY003561	GBRI044676	6.84e-26	7.32e-09	0	1.41e-34
GMOY003564	GBRI032969	1.65e-09	3.89e-05	0.000326219	1.01e-09
GMOY003566	GBRI036288	5.31e-52	2.02e-10	0	1.53e-56
GMOY003583	GBRI034409	2.3e-42	3.2e-10	0	4.9e-52
GMOY003584	GBRI031572	1.67e-20	8.02e-08	2.09e-14	6.81e-23
GMOY003586	GBRI011761	0.000129507	0.00096085	0.0036222	0.000918827
GMOY003593	GBRI022729	3.26e-25	1.11e-08	0	7.39e-27
GMOY003595	GBRI022727	2.58e-28	3.61e-09	0	9.13e-37
GMOY003600	GBRI022739	1.28e-195	1.36e-13	0	9.87e-245
GMOY003605	GBRI023076	2.41e-43	3.31e-10	1.11e-16	1.2e-55
GMOY003612	GBRI021081	1.12e-23	4.37e-07	0	3.96e-14
GMOY003615	GBRI021083	1.96e-46	1.69e-07	5.55e-16	5.67e-51
GMOY003616	GBRI021079	1.33e-30	3.46e-09	1.11e-16	5.2e-33
GMOY003627	GBRI018254	6.56e-39	6.66e-09	1.11e-16	8.37e-40
GMOY003631	GBRI040723	6.76e-20	6.21e-08	2.04e-05	1.07e-21
GMOY003632	GBRI026082	5.45e-44	2.58e-09	0	4.81e-47
GMOY003638	GBRI042947	2.64e-104	2.41e-12	0	1.15e-125
GMOY003640	GBRI042951	1.58e-10	1.11e-05	0.000309025	1e-09
GMOY003643	GBRI002558	3.18e-08	4.32e-05	0	1.23e-08
GMOY003646	GBRI002561	1.86e-24	1.57e-07	0	1.09e-24
GMOY003647	GBRI002557	2.59e-27	2.97e-07	1.11e-16	2.04e-20
GMOY003650	GBRI002552	3.91e-134	2.41e-10	0	6.86e-55
GMOY003652	GBRI002574	9.14e-123	1.72e-11	0	1.73e-122
GMOY003657	GBRI002518	2.83e-12	6.02e-06	3.33e-16	8.56e-14
GMOY003659	GBRI016681	8.34e-66	1.13e-11	0	5.14e-124
GMOY003661	GBRI001332	9.22e-35	2.65e-09	1.11e-16	7.33e-40
GMOY003672	GBRI036350	6.42e-38	5.2e-10	0	3.05e-14
GMOY003676	GBRI008426	1.39e-22	2.5e-07	1.11e-16	6.89e-25
GMOY003678	GBRI008425	2.74e-15	4.45e-07	0.000313741	8.52e-16
GMOY003680	GBRI008440	9.56e-60	1.03e-09	0	1.6e-24
GMOY003684	GBRI039132	1.81e-09	1.9e-05	0	2.54e-09
GMOY003687	GBRI039120	1.89e-07	9.18e-05	0.000288812	8.17e-08
GMOY003688	GBRI039121	2.58e-11	3.15e-05	1.92e-14	3.17e-11
GMOY003691	GBRI000260	2.3e-08	0.000306837	0.00025701	5.38e-06
GMOY003693	GBRI002675	7.49e-13	1.95e-06	0.000355436	3.48e-14
GMOY003697	GBRI002662	5.98e-33	1.31e-09	1.11e-16	2.19e-43
GMOY003709	GBRI027701	3.65e-145	7.35e-10	1.11e-16	1.02e-90
GMOY003712	GBRI027728	1.9e-09	3.13e-05	0.00060052	1.57e-09
GMOY003714	GBRI020636	4.5e-14	5.73e-07	5.25e-06	4.79e-15
GMOY003717	GBRI020635	0.00118	0.0123673	0.0247027	0.00617937
GMOY003720	GBRI020637	2.92e-36	1.04e-09	0	3.3e-39
GMOY003722	GBRI036387	3.29e-214	2.55e-12	0	6.79e-137
GMOY003724	GBRI036386	1.11e-19	1.21e-07	0	1.27e-21
GMOY003732	GBRI010082	1.27e-15	1.1e-06	0	8.77e-15
GMOY003735	GBRI016975	8.06e-12	1.6e-05	0.000226469	6.16e-09
GMOY003743	GBRI036479	1.93e-17	4.34e-07	0	3.84e-19
GMOY003747	GBRI027567	1.06e-09	2.04e-05	0.00021652	5.37e-11
GMOY003750	GBRI014067	0.00196486	0.00330447	0.039038	0.0134361
GMOY003754	GBRI014080	2.74e-09	6.25e-05	0.000487559	5.5e-06
GMOY003758	GBRI029711	4.51e-20	3.04e-07	4.5e-13	3.22e-20
GMOY003760	GBRI033892	8.3e-38	7.29e-09	0	2.9e-30
GMOY003766	GBRI033897	8.82e-24	2.23e-08	1.11e-16	3.68e-28
GMOY003771	GBRI039117	6.48e-41	5.79e-09	1.11e-16	3.51e-24
GMOY003772	GBRI033590	3.23e-151	1.39e-13	4.44e-16	8.19e-203
GMOY003778	GBRI021207	6.01e-81	2.68e-10	0	2.65e-65
GMOY003783	GBRI030966	3.01e-141	3.04e-13	4.44e-16	3.78e-168
GMOY003784	GBRI038271	6.56e-17	1.68e-06	2.51e-07	1.39e-16
GMOY003785	GBRI030965	3.61e-135	1.79e-12	1.11e-16	2.2e-91
GMOY003799	GBRI037772	6.79e-12	2.96e-06	0	3.52e-11
GMOY003808	GBRI019806	5.34e-218	6.99e-14	0	5.77e-283
GMOY003809	GBRI019797	4.63e-41	4.12e-10	0	1.77e-52
GMOY003820	GBRI037667	7.91e-22	3.57e-08	0	3.87e-22
GMOY003821	GBRI037664	6.87e-15	1.26e-06	0.000362173	1.11e-14
GMOY003823	GBRI037665	4.51e-20	3.8e-09	0	9.94e-12
GMOY003826	GBRI037654	4.41e-57	9.59e-11	0	1.1e-64
GMOY003827	GBRI037655	9.35e-18	5.19e-07	0	7.16e-20
GMOY003830	GBRI024199	1.05e-18	4.99e-07	2.22e-16	9.09e-12
GMOY003832	GBRI042182	9.19e-14	2.64e-06	0	7.93e-14
GMOY003841	GBRI039370	2.39e-09	0.000187406	7.45e-07	1.19e-09
GMOY003844	GBRI006131	6.94e-19	4.33e-07	4.68e-13	5.16e-18
GMOY003845	GBRI006118	1.25e-33	2.92e-08	1.11e-16	3.95e-23
GMOY003847	GBRI030180	2.04e-17	2.07e-07	2.98e-05	7.01e-20
GMOY003849	GBRI030179	7.9e-91	2.73e-09	0	6.08e-84
GMOY003850	GBRI030182	1.15e-42	2.7e-10	1.11e-16	1.91e-55
GMOY003853	GBRI030175	1.81e-07	0.000127569	0.00278077	2.18e-07
GMOY003855	GBRI030189	1.53e-19	1.17e-07	1.11e-16	3.37e-20
GMOY003857	GBRI034956	3.94e-30	6.07e-08	2.22e-16	9.69e-33
GMOY003870	GBRI024864	1.31e-284	6.99e-14	0	1.27e-44
GMOY003878	GBRI000144	8.93e-16	2.86e-07	0	4.43e-19
GMOY003879	GBRI041688	1.77e-26	5.73e-09	1.11e-16	2.22e-28
GMOY003880	GBRI021182	1.65e-13	4.84e-07	0.000220556	1.13e-15
GMOY003892	GBRI007580	2.19e-10	3.93e-06	1.67e-15	2.9e-06
GMOY003894	GBRI000694	1.24e-33	1.19e-07	0	6.43e-31
GMOY003900	GBRI043763	1.37e-06	0.000377927	2.89e-15	1.8e-06
GMOY003907	GBRI023806	2.85e-20	2.73e-07	1.87e-10	9.14e-20
GMOY003908	GBRI023799	1.72e-49	5.1e-10	0	2.79e-53
GMOY003909	GBRI009643	3.41e-74	3.2e-11	0	2.77e-74
GMOY003913	GBRI027015	8.1e-07	0.000160379	0.00671737	3.69e-06
GMOY003916	GBRI024895	3e-64	1.19e-10	0	4.42e-71
GMOY003927	GBRI014843	0.000102022	2.99e-06	0.00127841	0.00321467
GMOY003929	GBRI008483	4.54e-89	1.64e-12	0	1.76e-197
GMOY003935	GBRI029444	3.21e-33	5.53e-09	1.11e-16	8.7e-37
GMOY003948	GBRI008495	1.12e-33	1.35e-09	1.11e-16	4.84e-15
GMOY003953	GBRI043163	4.17e-142	4.15e-13	0	1.53e-31
GMOY003961	GBRI010450	5.04e-37	1.28e-08	0	4.56e-39
GMOY003964	GBRI010448	1.49e-05	0.000244579	0.000407706	0.000286874
GMOY003976	GBRI044949	4.63e-18	9e-07	1.11e-16	2.81e-11
GMOY003985	GBRI013733	8.02e-13	2.24e-05	0.000286774	2.02e-11
GMOY003986	GBRI006297	3.37e-09	1.03e-05	0.000195681	6.83e-10
GMOY003987	GBRI006275	1.86e-36	1.64e-09	5.55e-16	3.18e-41
GMOY003988	GBRI030376	5.91e-06	0.00019922	0.00301874	3.98e-06
GMOY003989	GBRI019736	1.94e-58	4.46e-10	3.33e-16	3.85e-61
GMOY003990	GBRI019726	4.7e-77	4.38e-11	1.11e-16	2.31e-89
GMOY003998	GBRI022723	1.45e-29	3.93e-09	0	2.97e-35
GMOY004001	GBRI024810	1.86e-125	2.93e-13	0	6.63e-174
GMOY004003	GBRI024814	4.02e-28	1.16e-08	1.11e-16	8.21e-31
GMOY004004	GBRI024811	4.4e-30	5.41e-09	2.22e-16	1.15e-33
GMOY004009	GBRI016121	1.81e-92	1.26e-10	6.66e-16	5.13e-86
GMOY004012	GBRI016115	3.14e-201	1.34e-12	3.33e-16	3e-174
GMOY004015	GBRI016120	2.31e-06	9.96e-05	0.00366951	8.04e-07
GMOY004017	GBRI016118	3.02e-12	1.86e-06	0.000387568	3.27e-12
GMOY004018	GBRI016122	2.71e-12	2.85e-06	0.000395263	1.29e-12
GMOY004026	GBRI004920	2.24e-134	4.36e-12	1.11e-16	1.93e-136
GMOY004027	GBRI004917	8.11e-36	1.51e-09	0	8.87e-39
GMOY004033	GBRI033499	1.06e-56	1.39e-11	0	3.51e-68
GMOY004037	GBRI033874	2.52e-33	5.78e-09	1.11e-16	7.82e-33
GMOY004038	GBRI033875	3.25e-18	1.04e-06	0	3.45e-17
GMOY004041	GBRI010636	2.14e-33	2.19e-09	3.33e-16	1.06e-34
GMOY004046	GBRI028101	7.88e-22	2.25e-08	0	2.4e-24
GMOY004048	GBRI011419	9.69e-30	3.73e-09	4.44e-16	4.64e-31
GMOY004049	GBRI011420	1.67e-18	6.32e-07	0	4.68e-18
GMOY004050	GBRI011416	7.19e-28	5.34e-08	0	2.1e-25
GMOY004053	GBRI011417	2.41e-139	9.09e-13	0	2.31e-166
GMOY004054	GBRI011424	7.4e-31	4.37e-09	1.11e-16	1.46e-34
GMOY004057	GBRI014160	3.91e-33	1.03e-09	2.22e-16	5.14e-51
GMOY004058	GBRI014162	2.03e-25	8.85e-09	1.11e-16	1.85e-36
GMOY004062	GBRI014176	2.01e-08	2.05e-05	0.000297864	5.82e-09
GMOY004064	GBRI014173	4.07e-16	6.04e-07	0.000372528	5.93e-16
GMOY004071	GBRI042593	3.44e-14	5.44e-07	1.11e-16	3.77e-16
GMOY004072	GBRI042591	4.56e-13	4.37e-06	5.06e-05	1.05e-11
GMOY004081	GBRI024285	6.46e-44	2.41e-10	0	5.32e-47
GMOY004089	GBRI041213	2.64e-40	4.79e-10	1.11e-16	2.02e-50
GMOY004109	GBRI026810	2.29e-32	6.99e-08	2.22e-16	1.54e-18
GMOY004114	GBRI039765	8.98e-21	4.05e-09	0	4.69e-13
GMOY004118	GBRI035359	0	2.92e-14	3.33e-16	3.45e-54
GMOY004123	GBRI002981	2.25e-19	1.24e-05	1.11e-16	4.44e-18
GMOY004126	GBRI034649	3.82e-49	1.12e-10	1.11e-16	2.59e-76
GMOY004129	GBRI010488	4.94e-149	2.3e-10	0	1.52e-44
GMOY004131	GBRI004890	8.47e-13	9.41e-06	0	4.06e-14
GMOY004132	GBRI004896	6.84e-26	4.59e-08	1.11e-16	1.01e-28
GMOY004134	GBRI019061	7.72e-260	4.84e-13	0	3e-171
GMOY004135	GBRI021514	1.08e-141	1.77e-13	6.66e-16	6.1e-203
GMOY004136	GBRI022639	2.77e-14	9.1e-09	4.44e-16	2.93e-10
GMOY004143	GBRI035097	1.02e-57	7.68e-10	0	1.02e-49
GMOY004144	GBRI039303	2.26e-17	3.24e-07	1.95e-05	1.09e-17
GMOY004147	GBRI039301	2.21e-14	2.48e-06	1.4e-14	9.31e-15
GMOY004149	GBRI005082	2.04e-19	1.27e-07	2.66e-15	8.23e-21
GMOY004150	GBRI015060	5.6e-34	1.68e-09	0	1.13e-39
GMOY004151	GBRI015061	1.28e-95	8.09e-11	0	6.67e-93
GMOY004152	GBRI016361	1.01e-09	1.36e-05	0.000299505	2.01e-10
GMOY004154	GBRI016364	1.35e-17	5.17e-07	0	7.99e-18
GMOY004155	GBRI016359	4.66e-104	1.85e-11	1.11e-16	1.59e-113
GMOY004157	GBRI031824	1.86e-14	7.92e-07	0.000291394	2.65e-15
GMOY004158	GBRI031829	4.08e-45	3.11e-08	1.11e-16	9.9e-22
GMOY004162	GBRI003980	3.53e-10	1.86e-05	0.000257457	5.09e-08
GMOY004168	GBRI003993	2.47e-45	4.94e-10	0	1.98e-50
GMOY004172	GBRI020399	2.26e-64	2.76e-11	3.33e-16	2.24e-75
GMOY004174	GBRI029389	3.38e-24	2.06e-07	0	8.13e-14
GMOY004180	GBRI032663	6.37e-52	5.57e-11	4.44e-16	9.05e-77
GMOY004181	GBRI032669	0.000225025	0.00255362	0.01105	0.000509065
GMOY004191	GBRI006075	3.54e-63	2.34e-10	0	5.05e-67
GMOY004199	GBRI002144	1.14e-19	2.61e-07	0	3.1e-20
GMOY004203	GBRI030686	8.76e-06	0.000253982	0.0156846	4.56e-05
GMOY004206	GBRI030683	8.51e-17	1.72e-07	0	4.02e-21
GMOY004208	GBRI040183	1.09e-24	6.95e-10	0	3.6e-13
GMOY004214	GBRI043994	2.18e-11	5.24e-06	0	1.57e-10
GMOY004216	GBRI044002	6.25e-13	1.69e-06	0.000297462	2.57e-13
GMOY004217	GBRI044001	4.25e-105	1.05e-10	0	3.03e-103
GMOY004221	GBRI006798	9.71e-20	3e-08	0	2.45e-13
GMOY004222	GBRI006799	0.0013249	0.00599213	0.0196127	0.00290857
GMOY004231	GBRI004607	1.91e-12	9.19e-06	0	2.78e-12
GMOY004232	GBRI004595	1.43e-21	1.38e-07	5.86e-13	5.32e-19
GMOY004236	GBRI032428	1.42e-128	7.19e-10	0	3.36e-104
GMOY004237	GBRI032422	4.48e-31	5.22e-09	1.11e-16	1.24e-33
GMOY004244	GBRI015074	8.68e-49	2.21e-10	0	2.33e-58
GMOY004245	GBRI015073	5.78e-42	1.7e-09	0	4.43e-46
GMOY004246	GBRI015086	3.04e-11	2.8e-05	1.11e-16	2.19e-13
GMOY004250	GBRI015097	4.95e-57	6.14e-11	5.55e-16	1.64e-67
GMOY004253	GBRI012636	1.28e-211	3.28e-14	1.11e-16	2.75e-282
GMOY004262	GBRI038998	3.26e-10	6.97e-06	1.11e-16	7.12e-11
GMOY004263	GBRI038994	2.82e-16	1.57e-06	2.22e-16	3.04e-18
GMOY004264	GBRI038974	9.61e-22	1.24e-07	0	1.19e-17
GMOY004273	GBRI034971	5.48e-24	1.28e-08	0	3.4e-30
GMOY004274	GBRI044740	1.1e-38	1.83e-09	3.33e-16	6.21e-33
GMOY004275	GBRI044741	5.17e-17	1.3e-07	0	1.84e-20
GMOY004276	GBRI044749	1.11e-12	1.01e-06	0.000298935	1.18e-14
GMOY004286	GBRI030586	6.01e-09	2.78e-05	0.000589307	4.8e-10
GMOY004287	GBRI030585	2.94e-28	2.24e-08	0	1.68e-26
GMOY004288	GBRI030587	4.89e-43	3.46e-10	2.22e-16	1.16e-56
GMOY004296	GBRI022617	4.71e-13	4.92e-06	0.000417559	1.09e-10
GMOY004297	GBRI024607	4.89e-272	7.6e-14	0	1.74e-43
GMOY004302	GBRI022654	1.59e-47	2.18e-10	1.11e-16	5.18e-19
GMOY004311	GBRI044899	4.05e-12	2.79e-06	0.000259885	1.56e-13
GMOY004315	GBRI017082	2.06e-51	1.56e-09	0	3.86e-47
GMOY004330	GBRI003936	1.08e-15	2.89e-07	0	3.29e-16
GMOY004334	GBRI003924	3.28e-49	1.24e-08	0	9.23e-50
GMOY004336	GBRI003921	2.85e-10	7.94e-06	0	3.3e-10
GMOY004337	GBRI003927	5.44e-07	0.000234876	0.00151067	1.55e-06
GMOY004342	GBRI008480	1.51e-15	4.44e-07	1.11e-16	8.64e-18
GMOY004346	GBRI035364	4e-93	3.74e-13	7.77e-16	1.17e-26
GMOY004351	GBRI009773	7.4e-80	3.84e-11	6.66e-16	6.1e-83
GMOY004353	GBRI009777	1.08e-09	3.7e-06	0	2.46e-09
GMOY004354	GBRI009758	9.83e-27	1.73e-08	1.11e-16	2.29e-31
GMOY004360	GBRI020590	3.2e-11	2.37e-06	1.11e-16	1.38e-12
GMOY004361	GBRI020614	3.69e-187	2.6e-13	1.78e-15	2.66e-207
GMOY004365	GBRI043641	1.17e-31	6.98e-08	1.35e-14	8.69e-24
GMOY004373	GBRI018494	1.83e-21	7.05e-08	2.22e-16	3.97e-22
GMOY004374	GBRI018488	3.86e-23	2.09e-08	0	4.33e-25
GMOY004375	GBRI018491	1.86e-05	0.000334242	1.11e-16	1.18e-05
GMOY004376	GBRI018496	0.0018083	0.00203306	0.0371739	0.00455224
GMOY004380	GBRI029227	0.000226076	0.00264605	0.00822791	0.000566087
GMOY004395	GBRI025362	3.62e-72	2.29e-11	3.33e-16	7.61e-82
GMOY004398	GBRI012039	2.57e-43	8.16e-10	1.11e-16	1.58e-47
GMOY004399	GBRI031437	2.75e-32	3.87e-09	0	6.05e-33
GMOY004402	GBRI013656	1.11e-22	1.08e-08	1.11e-16	6.93e-13
GMOY004403	GBRI013653	2.94e-177	5.68e-14	2.22e-15	3.7e-243
GMOY004412	GBRI030553	1.74e-41	5.44e-09	0	3.2e-41
GMOY004419	GBRI012954	3.64e-87	3.57e-12	2.22e-16	4.71e-104
GMOY004421	GBRI018858	1.58e-40	1.26e-09	1.11e-16	5.98e-45
GMOY004422	GBRI018863	0.000123898	0.00176662	0.00611957	0.000459248
GMOY004424	GBRI018867	1.02e-16	4.96e-07	3.38e-06	4.97e-17
GMOY004432	GBRI031360	6.07e-24	2.35e-07	0	1.41e-23
GMOY004433	GBRI005718	3.07e-16	2.9e-07	8.87e-06	2.64e-18
GMOY004435	GBRI005710	1.37e-14	3.94e-06	0	2.65e-15
GMOY004439	GBRI027539	1.34e-32	1.54e-07	1.11e-16	4.39e-22
GMOY004447	GBRI031059	2.91e-06	0.00036895	0.0025966	0.000139007
GMOY004452	GBRI030860	9.2e-40	8.19e-10	2.22e-16	7.05e-41
GMOY004453	GBRI035555	4.83e-15	6.63e-07	1.89e-15	2.95e-16
GMOY004454	GBRI035550	1.83e-15	1.92e-06	0.000254741	1.39e-15
GMOY004456	GBRI010339	1.97e-12	8.17e-06	0.000472182	1.03e-09
GMOY004457	GBRI035485	1.81e-06	0.000189263	0.0024457	4.41e-06
GMOY004459	GBRI035487	0.000726785	0.0037937	0.0115429	0.00479833
GMOY004462	GBRI035489	1.38e-21	1.86e-07	0	2.45e-23
GMOY004463	GBRI035491	2.1e-32	4.97e-09	0	6.34e-34
GMOY004464	GBRI035479	3.77e-52	7.67e-11	0	5.28e-65
GMOY004468	GBRI035477	6.24e-19	5.96e-07	0	1.24e-14
GMOY004471	GBRI014077	7.83e-35	2.59e-08	0	1.97e-37
GMOY004472	GBRI003474	3.22e-11	1.07e-05	0.000377945	5.62e-09
GMOY004473	GBRI034042	6.89e-12	4.52e-06	0.000371801	2.91e-08
GMOY004477	GBRI013362	3.08e-36	8.06e-10	1.11e-16	1.06e-52
GMOY004484	GBRI013330	1.09e-19	8.94e-08	7.53e-05	3.92e-21
GMOY004485	GBRI002578	1.56e-14	1.15e-06	1.11e-16	7.9e-15
GMOY004488	GBRI044340	1.84e-27	9.67e-09	0	3.52e-29
GMOY004491	GBRI001695	3.26e-09	4.59e-05	0	1.16e-09
GMOY004492	GBRI000598	5.41e-18	4.39e-07	0	1.94e-18
GMOY004493	GBRI000595	3.58e-86	2.01e-09	0	5.77e-95
GMOY004498	GBRI011506	9.5e-08	9.47e-05	0.00143846	9.79e-08
GMOY004499	GBRI011524	5.32e-12	3.08e-06	0.00032677	5.93e-11
GMOY004504	GBRI031818	5.2e-257	4.15e-13	0	1.23e-225
GMOY004514	GBRI018444	1.09e-22	2.72e-07	0	2.27e-12
GMOY004516	GBRI044999	3.99e-12	2.23e-06	9.06e-05	6.11e-13
GMOY004519	GBRI008385	4.27e-26	3.93e-07	2.22e-16	7.01e-18
GMOY004521	GBRI019352	2.12e-28	1.3e-09	0	1.41e-12
GMOY004529	GBRI012150	0.000422198	0.00143102	0.007501	0.000249681
GMOY004545	GBRI041645	2.69e-09	1.53e-05	0	1.25e-08
GMOY004546	GBRI041643	3.95e-12	2.9e-06	0.000257932	5.21e-12
GMOY004551	GBRI032378	1.37e-13	3e-06	0.00028409	2.5e-13
GMOY004560	GBRI044649	6.98e-183	3.01e-12	3.33e-16	1.48e-200
GMOY004562	GBRI044648	2.03e-17	2.66e-07	0	1.39e-16
GMOY004563	GBRI044655	6.67e-40	1.3e-09	3.33e-16	2.38e-45
GMOY004574	GBRI012929	1.69e-100	6.07e-12	0	5.31e-121
GMOY004576	GBRI012923	1.45e-62	1.04e-10	1.11e-16	2e-66
GMOY004577	GBRI012920	1.02e-27	1.71e-07	1.11e-16	8.23e-28
GMOY004580	GBRI012934	5.02e-52	4.98e-11	1.11e-16	1.92e-88
GMOY004581	GBRI012911	3.05e-80	9.23e-12	0	4.87e-91
GMOY004584	GBRI014333	6.85e-14	7.32e-07	0.000311993	9.71e-15
GMOY004585	GBRI014335	0.000113153	0.0115455	0.00164852	0.000519228
GMOY004586	GBRI014332	7.48e-08	0.000121238	0.00179961	2.31e-07
GMOY004593	GBRI034594	1.09e-140	1.24e-13	4.44e-16	6.49e-236
GMOY004601	GBRI044597	3.41e-15	1.04e-06	0.00033633	1.78e-08
GMOY004609	GBRI012584	6.71e-48	1.78e-07	3.33e-16	1.08e-51
GMOY004610	GBRI012590	3.79e-13	7.16e-07	1.25e-07	5.61e-13
GMOY004612	GBRI012583	1.98e-09	1.23e-05	0.0018895	1.47e-10
GMOY004614	GBRI012588	1.33e-115	4.68e-13	0	2.32e-163
GMOY004615	GBRI012585	5.74e-51	1.21e-10	5.55e-16	8.46e-55
GMOY004619	GBRI004291	1.46e-38	7.48e-10	2.22e-16	1.03e-45
GMOY004621	GBRI007163	1.75e-19	3.98e-07	1.11e-16	1.01e-20
GMOY004623	GBRI007156	4.38e-05	0.000224782	0.000300891	8.56e-05
GMOY004624	GBRI007162	2.95e-18	1.4e-07	0	4.04e-20
GMOY004625	GBRI007153	1.34e-62	6.65e-10	0	1.81e-57
GMOY004634	GBRI029903	5.31e-21	1.17e-07	0	5.58e-21
GMOY004640	GBRI029912	0.00407674	0.00511709	0.0422591	0.00262585
GMOY004641	GBRI029896	2.8e-37	1.86e-09	0	5.38e-41
GMOY004643	GBRI029893	1.29e-08	5.05e-05	0.00154299	4.5e-07
GMOY004650	GBRI015739	1.93e-13	2.73e-07	1.13e-09	5.02e-09
GMOY004655	GBRI008621	2.29e-05	0.000773269	0.00686285	2.04e-05
GMOY004665	GBRI031398	9.98e-30	1.85e-08	1.11e-16	4.17e-32
GMOY004668	GBRI023360	3.31e-30	3.76e-09	0	1.52e-31
GMOY004671	GBRI031379	1.47e-15	3.87e-07	1.11e-16	2.15e-15
GMOY004673	GBRI020785	6.46e-19	7.15e-08	0	4.86e-24
GMOY004676	GBRI031373	2.33e-27	5.98e-08	0	2.66e-31
GMOY004679	GBRI008923	1.92e-09	4e-07	1.71e-05	2.97e-06
GMOY004683	GBRI042828	1.92e-15	1.17e-05	4.28e-07	5.19e-13
GMOY004687	GBRI031676	1.33e-90	3.89e-09	0	4.95e-73
GMOY004695	GBRI014298	1.23e-11	9.69e-06	0.000452768	6.28e-12
GMOY004696	GBRI014284	2.17e-36	4.65e-09	0	3.64e-32
GMOY004703	GBRI029919	1.48e-15	2.85e-07	0.000279998	1.17e-18
GMOY004707	GBRI026604	9.16e-57	2.51e-10	0	1.2e-20
GMOY004710	GBRI018259	2.09e-37	6.66e-10	0	6e-43
GMOY004712	GBRI018260	2.94e-47	8.66e-10	0	4.11e-29
GMOY004714	GBRI018253	3e-27	1.24e-08	1.11e-16	5.84e-28
GMOY004715	GBRI008669	4.49e-27	8.41e-09	0	2.4e-27
GMOY004717	GBRI008673	1.27e-28	6.27e-09	1.11e-16	1.45e-33
GMOY004720	GBRI008676	2.92e-62	2.08e-09	1.11e-16	8.04e-40
GMOY004728	GBRI033141	1.32e-05	0.00664841	0.000149927	3.8e-05
GMOY004737	GBRI022178	6.35e-07	0.000453873	0.000152865	3.67e-06
GMOY004741	GBRI001089	7.94e-30	1.75e-07	0	2.05e-25
GMOY004748	GBRI003376	1.27e-35	1.7e-09	0	3.97e-38
GMOY004750	GBRI003378	4.5e-18	2.02e-07	0.000379983	3.56e-18
GMOY004751	GBRI003375	3.3e-36	1.72e-09	0	9e-40
GMOY004757	GBRI039085	4.82e-225	2.91e-14	0	2.63e-299
GMOY004761	GBRI039083	8.39e-31	5.51e-08	2.22e-16	2.55e-30
GMOY004763	GBRI030903	1.51e-18	8.99e-06	5.79e-06	5.02e-13
GMOY004765	GBRI014797	1.76e-07	7.34e-05	0.000635816	1.82e-07
GMOY004766	GBRI018074	1.74e-09	2.14e-05	0.000349013	5.76e-09
GMOY004767	GBRI018073	3.75e-06	1.19e-05	2.05e-08	0.00121246
GMOY004768	GBRI018076	1.97e-107	2.72e-12	0	3.64e-122
GMOY004773	GBRI042072	1.11e-102	1.8e-10	1.11e-16	2.73e-73
GMOY004775	GBRI042074	9.68e-11	9.12e-06	0.000514363	2.88e-10
GMOY004778	GBRI037803	2.23e-47	1.55e-08	0	5.97e-53
GMOY004791	GBRI027382	1.27e-23	3.86e-08	0	8.29e-26
GMOY004794	GBRI029732	1.37e-21	2.16e-08	2.22e-16	8.47e-23
GMOY004796	GBRI011689	2.91e-173	3.15e-12	0	6.25e-136
GMOY004797	GBRI011686	1.01e-36	7.66e-09	1.11e-16	3.98e-33
GMOY004806	GBRI029961	2.81e-53	1.37e-10	0	3.6e-63
GMOY004809	GBRI029964	2.86e-36	1.19e-09	0	5.31e-43
GMOY004810	GBRI029962	3.04e-12	1.82e-06	0.000470425	2.2e-13
GMOY004812	GBRI023217	1.09e-16	3.53e-06	2.22e-16	1.83e-19
GMOY004815	GBRI010847	5.12e-31	6.08e-07	1.11e-16	1.6e-26
GMOY004818	GBRI010858	6.92e-27	1.64e-08	1.11e-16	9.99e-30
GMOY004820	GBRI025042	4.93e-31	3.83e-08	1.11e-16	7.13e-25
GMOY004823	GBRI027291	7.02e-15	2.33e-08	4.87e-06	1.01e-07
GMOY004826	GBRI034175	9.47e-37	2.84e-08	1.11e-16	3.22e-36
GMOY004846	GBRI032641	9.84e-14	9.54e-07	2.22e-16	6.59e-15
GMOY004850	GBRI011510	1.02e-28	9.63e-09	1.11e-16	2.17e-28
GMOY004854	GBRI020308	3.31e-18	2.58e-08	3.33e-16	2.43e-11
GMOY004867	GBRI017850	4.59e-06	0.00253228	0.00034192	1.03e-06
GMOY004881	GBRI022938	1.81e-26	2.41e-10	5.55e-16	1.92e-13
GMOY004885	GBRI037831	4.35e-26	2.9e-08	3.33e-16	3.88e-28
GMOY004887	GBRI003140	1.87e-45	3.76e-09	0	4.65e-32
GMOY004892	GBRI022905	1.69e-25	1.8e-10	6.66e-16	5.34e-13
GMOY004896	GBRI045582	4.12e-28	5.22e-08	1.11e-16	9.1e-24
GMOY004902	GBRI004314	2.13e-19	8.83e-08	2.22e-16	9.14e-22
GMOY004903	GBRI004307	1.91e-23	1.82e-08	1.42e-11	5e-27
GMOY004905	GBRI004313	2.05e-20	1.3e-07	5.03e-07	5.63e-21
GMOY004910	GBRI033507	7.25e-90	1.13e-11	5.33e-15	9e-28
GMOY004913	GBRI012740	2.09e-08	0.000108779	0.000379465	1.57e-07
GMOY004914	GBRI039200	7.62e-27	1.16e-08	0	1.39e-27
GMOY004916	GBRI039202	1.26e-37	3.37e-09	3.33e-16	3e-36
GMOY004917	GBRI038208	2.86e-39	3.05e-09	0	7.37e-15
GMOY004920	GBRI040104	3.02e-14	1.79e-06	0	1.02e-13
GMOY004922	GBRI040102	5.92e-11	3.23e-06	0.000425514	3.41e-11
GMOY004923	GBRI030275	1.31e-17	1.44e-06	3.33e-16	3.37e-16
GMOY004924	GBRI032423	4.13e-07	3.9e-05	1.11e-16	5.95e-08
GMOY004929	GBRI031336	1.53e-66	1.84e-08	1.11e-16	4e-38
GMOY004931	GBRI029271	7.27e-191	4.49e-12	0	6.2e-100
GMOY004933	GBRI029263	2.81e-41	4.84e-09	0	3.69e-42
GMOY004943	GBRI042359	5.22e-12	2.87e-06	0.000381981	2.81e-12
GMOY004947	GBRI016316	3.75e-10	1.42e-05	0.000582932	1.3e-08
GMOY004953	GBRI009738	1.98e-51	9.59e-11	0	3.25e-53
GMOY004956	GBRI008476	7.76e-29	3.37e-08	0	1.03e-28
GMOY004957	GBRI008487	1.04e-25	6.35e-09	1.11e-16	2.52e-37
GMOY004958	GBRI024254	5.62e-24	8.3e-09	2.22e-16	7.31e-35
GMOY004961	GBRI037125	2.15e-29	1.55e-08	0	1.93e-33
GMOY004972	GBRI042476	2.72e-159	1.33e-13	1.11e-16	9.28e-221
GMOY004979	GBRI038338	1.64e-14	4.43e-07	0	1.1e-16
GMOY004981	GBRI044014	3.95e-22	6.76e-08	3.33e-16	1.42e-23
GMOY004982	GBRI007954	9.53e-29	3.09e-07	0	3.89e-25
GMOY004984	GBRI007951	5.32e-46	3.2e-10	5.55e-16	2.57e-48
GMOY004986	GBRI042488	4.92e-05	0.00201327	0.00422935	4.9e-05
GMOY004988	GBRI026489	1.95e-17	2.22e-09	0	2.7e-10
GMOY004994	GBRI029932	9.5e-30	1.8e-08	0	2.17e-28
GMOY004996	GBRI011056	1.26e-12	4.74e-05	0.000307679	1.21e-12
GMOY005000	GBRI011033	1.23e-35	1.46e-09	1.11e-16	1.57e-40
GMOY005001	GBRI011031	1.91e-14	5.2e-07	0	1.8e-14
GMOY005003	GBRI011038	3.41e-193	3.06e-13	7.77e-16	8.82e-234
GMOY005009	GBRI041701	7.7e-56	6.4e-09	1.11e-16	4.69e-45
GMOY005012	GBRI008466	3.31e-58	1.96e-10	0	1.8e-62
GMOY005014	GBRI042698	3.19e-25	1.41e-06	0	1.94e-25
GMOY005019	GBRI015844	9.42e-63	2.3e-11	2.22e-16	2.34e-98
GMOY005020	GBRI015841	0.000141898	0.00162465	0.00473942	0.00119105
GMOY005023	GBRI015823	6.96e-96	3.44e-12	0	1.08e-112
GMOY005027	GBRI024718	8.94e-19	1.12e-07	9.58e-05	9.56e-22
GMOY005029	GBRI012464	0.000136713	0.00772633	0.00291422	5.7e-05
GMOY005030	GBRI012468	3.3e-200	2.19e-12	1.11e-16	8.79e-166
GMOY005036	GBRI013732	2.4e-29	3.67e-09	0	2.76e-36
GMOY005038	GBRI013741	4.95e-67	4.77e-09	0	1.12e-28
GMOY005039	GBRI007364	1.84e-25	7.01e-08	2.22e-16	3.04e-27
GMOY005042	GBRI023520	2.85e-18	8.84e-07	2.84e-14	1.65e-17
GMOY005048	GBRI018017	1.02e-44	3.89e-09	0	4.55e-46
GMOY005052	GBRI045565	2.21e-05	0.000635254	0.00549973	8.74e-05
GMOY005053	GBRI019382	0	2.6e-13	0	4.53e-160
GMOY005054	GBRI019379	2.54e-18	3.06e-07	1.44e-09	9.81e-19
GMOY005055	GBRI010904	4.41e-20	2.14e-08	1.11e-16	5.49e-08
GMOY005057	GBRI016353	4.27e-39	3.68e-08	1.11e-16	1.59e-29
GMOY005058	GBRI006779	2.61e-50	9.24e-11	2.22e-16	4.92e-67
GMOY005063	GBRI012955	6.21e-26	1.02e-08	0	1.81e-30
GMOY005074	GBRI023853	0.0012126	0.0227958	0.00346829	0.00392091
GMOY005076	GBRI040625	6.45e-16	2.36e-06	1.05e-09	2.23e-15
GMOY005083	GBRI045102	8.8e-11	6.07e-06	0.00117583	5.03e-11
GMOY005086	GBRI045123	1.99e-21	9.99e-08	1.11e-16	6.78e-23
GMOY005089	GBRI014271	9.43e-132	5.2e-12	6.66e-16	3.7e-104
GMOY005093	GBRI012422	7.08e-24	4.23e-08	0	2.02e-23
GMOY005095	GBRI012408	2.19e-19	3.66e-07	0	1.66e-19
GMOY005098	GBRI011107	9.39e-73	1.32e-09	5.55e-16	7.01e-56
GMOY005109	GBRI005379	6.33e-31	5.69e-09	0	7.63e-32
GMOY005111	GBRI031973	3.18e-27	1.42e-08	0	1.32e-27
GMOY005121	GBRI025645	2.46e-19	4.94e-08	0.000347527	1.04e-22
GMOY005127	GBRI044414	1.04e-38	1.26e-09	0	3.51e-41
GMOY005133	GBRI009644	1.24e-33	3.08e-09	0	8.3e-36
GMOY005155	GBRI039845	1.23e-24	1.83e-08	2.22e-16	1.01e-26
GMOY005159	GBRI026095	0	2.14e-15	0	0
GMOY005160	GBRI037733	9.25e-09	1.64e-05	0.00332025	6.91e-09
GMOY005166	GBRI032777	4.45e-10	1.72e-05	0	4.26e-10
GMOY005167	GBRI032775	1.08e-05	2.68e-05	0.000476945	0.000245394
GMOY005173	GBRI029918	1.12e-68	1.39e-09	0	9.46e-29
GMOY005179	GBRI033753	1.56e-21	7.35e-08	2.22e-16	1.05e-12
GMOY005183	GBRI037421	1.74e-48	5.22e-09	0	9.13e-50
GMOY005187	GBRI007922	0.000517265	0.00460882	0.00402725	0.00187915
GMOY005189	GBRI007892	1.19e-110	1.85e-10	0	6.53e-38
GMOY005192	GBRI040628	7.31e-07	0.000235445	0.00221745	3.57e-07
GMOY005196	GBRI005529	1.13e-28	1.45e-10	9.99e-16	4.96e-14
GMOY005198	GBRI034489	7.69e-60	3.84e-11	1.11e-16	1.59e-75
GMOY005211	GBRI026774	1.38e-07	4.74e-05	1.11e-16	2.88e-08
GMOY005212	GBRI026755	3.69e-113	1.91e-10	0	7.42e-110
GMOY005217	GBRI026751	4.67e-43	7.17e-09	0	1.12e-19
GMOY005223	GBRI021601	9.84e-38	2.82e-08	0	8.53e-31
GMOY005225	GBRI021602	5.88e-17	3.59e-07	0.000355291	7.56e-15
GMOY005229	GBRI014867	1.65e-06	9.57e-05	0.00669838	4.96e-06
GMOY005235	GBRI008201	1.6e-53	3.09e-11	0	1.42e-20
GMOY005241	GBRI035794	7.71e-11	7.49e-09	0	2.1e-08
GMOY005243	GBRI008567	1.17e-43	2.59e-09	1.11e-16	1.08e-34
GMOY005249	GBRI026879	0.00107215	0.0011658	0.0446823	0.0108413
GMOY005250	GBRI026890	1.87e-41	1.39e-11	0	1.05e-16
GMOY005252	GBRI026898	6.37e-15	4.38e-07	0.000435673	3.52e-15
GMOY005259	GBRI026901	1.68e-37	7.99e-09	1.11e-16	3.42e-21
GMOY005260	GBRI033563	7.8e-06	0.000416333	0.00625863	9.26e-05
GMOY005264	GBRI012614	3.92e-13	4.74e-06	0.000156937	1.43e-11
GMOY005266	GBRI027371	1.45e-96	1.43e-09	1.11e-16	1.99e-77
GMOY005268	GBRI038679	2.08e-15	3.19e-07	0.000450021	1.49e-17
GMOY005271	GBRI031133	1.82e-17	7.8e-07	0	5.63e-11
GMOY005274	GBRI005719	1.08e-14	2.03e-06	4.6e-13	9.35e-10
GMOY005275	GBRI024759	3.18e-28	1.49e-07	0	6.96e-25
GMOY005276	GBRI002203	6.35e-14	3.62e-06	0.00022092	2.62e-08
GMOY005279	GBRI026283	0.00533105	0.0142131	0.0375291	0.014471
GMOY005285	GBRI041788	1.16e-25	1.78e-07	1.11e-16	9.48e-25
GMOY005286	GBRI033912	1.79e-128	2.17e-10	3.33e-16	3.38e-51
GMOY005292	GBRI011890	2.22e-05	0.00103897	0.00263691	3.32e-05
GMOY005299	GBRI002052	1.62e-25	1.41e-07	0	1.04e-24
GMOY005308	GBRI034012	1.72e-18	8.67e-08	3.03e-06	1.46e-21
GMOY005310	GBRI012567	8.6e-08	5.85e-06	1.11e-16	1.69e-06
GMOY005311	GBRI023374	1.64e-18	9.71e-08	9.31e-07	3.86e-21
GMOY005312	GBRI023372	1.93e-68	6.76e-10	0	3.35e-63
GMOY005314	GBRI036116	2.54e-108	2.49e-12	4.44e-16	1.11e-136
GMOY005322	GBRI040381	2.48e-07	0.000124981	0.000292236	6.18e-06
GMOY005327	GBRI014384	5.99e-12	2.54e-06	0	6.61e-12
GMOY005329	GBRI038657	7.07e-09	0.000118831	1.79e-14	6.79e-10
GMOY005334	GBRI019883	8.09e-08	4.2e-05	0.00164002	1.18e-05
GMOY005346	GBRI018453	1.57e-12	4.57e-06	0	7.28e-09
GMOY005347	GBRI013885	1.16e-29	9.05e-08	0	1.3e-14
GMOY005348	GBRI024100	5.06e-18	4.86e-08	0	2.09e-10
GMOY005353	GBRI004397	2.86e-13	1.27e-06	0	8.45e-09
GMOY005364	GBRI002334	1.52e-10	1.23e-05	1.11e-16	2.66e-10
GMOY005366	GBRI002336	1.24e-137	2.6e-13	0	7.49e-176
GMOY005368	GBRI021662	1.34e-64	1.27e-10	0	2.01e-65
GMOY005370	GBRI021669	2.46e-06	0.000206777	0.00262625	1.43e-06
GMOY005374	GBRI021660	7.07e-153	2.48e-10	3.33e-16	2.2e-62
GMOY005380	GBRI030227	1.24e-19	8.14e-08	0	4.39e-20
GMOY005384	GBRI030229	3.99e-20	9.87e-07	0	2.29e-12
GMOY005385	GBRI030239	1.75e-48	1.77e-09	1.11e-16	6.36e-50
GMOY005391	GBRI018020	2.38e-12	5.82e-06	0.000150202	5.06e-12
GMOY005393	GBRI018016	2.65e-05	0.000949549	0.00518606	0.000901536
GMOY005395	GBRI018019	1.24e-19	7.05e-08	0	2.24e-20
GMOY005396	GBRI018026	0.000855777	0.00263863	0.0371127	0.00158087
GMOY005398	GBRI010737	1.41e-27	6.37e-09	1.11e-16	2.41e-19
GMOY005401	GBRI010731	8.88e-08	6.15e-05	0.00214716	2.04e-08
GMOY005404	GBRI018734	1.63e-32	4.75e-08	1.11e-16	9.44e-16
GMOY005407	GBRI026442	3.96e-25	1.26e-06	0	2.18e-20
GMOY005416	GBRI042648	1.66e-17	7.99e-07	2.95e-11	2.2e-17
GMOY005418	GBRI008690	7.3e-12	1.39e-06	0.000155033	1.81e-13
GMOY005421	GBRI017213	4.64e-94	1.44e-12	0	8.06e-146
GMOY005428	GBRI045016	2.71e-08	0.000580639	0.000380059	7.12e-09
GMOY005434	GBRI003975	4.58e-15	3.03e-09	0	3.31e-09
GMOY005436	GBRI038435	6.5e-15	2.33e-06	0.000362213	1.12e-11
GMOY005441	GBRI028065	1.87e-34	1.87e-08	0	2.26e-18
GMOY005445	GBRI043520	1.88e-98	1.18e-11	1.11e-16	2.59e-106
GMOY005448	GBRI034616	3.38e-19	8.88e-08	1.11e-16	3.36e-19
GMOY005449	GBRI011991	4.66e-13	9.31e-08	0	8.74e-10
GMOY005451	GBRI021012	1.06e-27	4.31e-09	1.11e-16	4.5e-31
GMOY005456	GBRI042838	2.83e-16	2.76e-07	0.000294001	6.33e-18
GMOY005460	GBRI022705	6.25e-11	2.52e-06	1.11e-16	5.83e-11
GMOY005462	GBRI007875	1.66e-35	2.91e-09	2.22e-16	2.8e-39
GMOY005468	GBRI007885	2.86e-65	1.55e-10	5.55e-16	1.61e-71
GMOY005475	GBRI026583	1.05e-18	3.49e-07	2.22e-16	5.74e-17
GMOY005483	GBRI016017	6.57e-42	1.73e-09	0	7.29e-40
GMOY005484	GBRI024786	2.26e-48	5.32e-09	0	1.04e-47
GMOY005490	GBRI001197	2.68e-16	6.16e-07	0	1.61e-17
GMOY005491	GBRI001200	1.65e-17	1.34e-06	0	3.62e-18
GMOY005497	GBRI039183	7.28e-09	7.95e-05	0.00027409	4.98e-09
GMOY005503	GBRI012229	2.4e-29	9.77e-09	0	2.68e-31
GMOY005511	GBRI011145	2.04e-155	3.85e-13	0	4.87e-185
GMOY005519	GBRI030143	1.79e-18	4.2e-07	0	7.97e-19
GMOY005521	GBRI022747	7.83e-17	4.38e-07	3.89e-15	2.72e-16
GMOY005531	GBRI002630	4.3e-24	1.62e-08	0	6.56e-26
GMOY005535	GBRI015714	2.29e-14	4.71e-06	2.6e-06	2.19e-14
GMOY005538	GBRI026245	2.04e-17	3.13e-07	0.000374535	2.57e-17
GMOY005539	GBRI026240	2.01e-31	5.45e-09	2.22e-16	8.5e-34
GMOY005540	GBRI026247	1.54e-57	6.34e-10	0	3.13e-59
GMOY005543	GBRI026241	3.44e-60	2.1e-10	0	8.24e-69
GMOY005544	GBRI026248	1.01e-19	6.97e-08	0	1.12e-19
GMOY005547	GBRI006857	4.42e-20	1.29e-07	1.11e-16	9.38e-22
GMOY005552	GBRI008075	8.1e-51	1.78e-10	0	1.49e-56
GMOY005559	GBRI026947	6.78e-28	2.58e-08	3.33e-16	1.14e-22
GMOY005561	GBRI026937	8.2e-06	0.000364329	0.00633312	7.88e-05
GMOY005566	GBRI026945	3.07e-05	0.000708702	0.00254603	0.000193369
GMOY005567	GBRI042071	4.59e-184	1.77e-13	9.99e-16	1e-210
GMOY005574	GBRI027399	3.17e-12	1.14e-06	3.13e-12	4.67e-07
GMOY005575	GBRI027400	0.0136388	0.031245	0.0367569	0.0352027
GMOY005585	GBRI010126	8.28e-40	2.78e-08	0	3.68e-51
GMOY005591	GBRI018396	4.55e-13	6.63e-07	0.000326414	6.25e-14
GMOY005592	GBRI018397	8.26e-71	9.52e-11	0	2.15e-89
GMOY005593	GBRI018394	4.82e-23	1.93e-08	1.11e-16	9.26e-27
GMOY005594	GBRI018401	1.19e-18	6.79e-07	6.41e-14	1.3e-17
GMOY005596	GBRI038582	1.75e-73	1.89e-10	0	3.21e-27
GMOY005613	GBRI017126	2.25e-23	3.87e-09	2.22e-16	7.88e-26
GMOY005620	GBRI005600	1.96e-08	2.91e-05	0.00221723	3.75e-09
GMOY005624	GBRI005617	2.54e-13	1.18e-06	0	9.92e-14
GMOY005626	GBRI005616	5.25e-09	1.69e-06	0.000312973	1.45e-09
GMOY005631	GBRI029741	7.04e-06	1.42e-05	0.00206884	7.94e-06
GMOY005636	GBRI037878	4.8e-23	2.83e-08	0	9.82e-24
GMOY005640	GBRI037865	2.05e-22	2.14e-08	0	1.3e-26
GMOY005641	GBRI037880	4.25e-22	3.12e-08	0	6.91e-25
GMOY005660	GBRI011069	7.47e-10	6.72e-06	2.22e-16	8.13e-11
GMOY005662	GBRI011064	5.25e-86	8.28e-12	3.33e-16	7e-101
GMOY005664	GBRI024938	2.35e-15	3.02e-06	4.75e-09	1.35e-15
GMOY005666	GBRI037309	1.17e-24	1.22e-09	0	8.25e-14
GMOY005670	GBRI042605	5.87e-32	4.5e-08	0	1.2e-24
GMOY005676	GBRI013960	3.78e-64	4.86e-11	1.11e-16	3.94e-73
GMOY005678	GBRI013958	1.52e-23	3.91e-09	1.11e-16	3.24e-12
GMOY005685	GBRI034365	1.1e-31	7.85e-08	0	7.81e-29
GMOY005687	GBRI007855	2.75e-20	2.33e-07	1.15e-11	2.93e-17
GMOY005692	GBRI037567	0	3.93e-16	0	0
GMOY005702	GBRI039818	1.84e-09	5.96e-05	0.00019043	8.58e-07
GMOY005707	GBRI039597	0.00196691	0.00314459	0.0106598	0.0103522
GMOY005709	GBRI018609	3.85e-38	5.27e-10	0	2.83e-50
GMOY005714	GBRI002462	7.05e-05	0.000377211	0.00378886	4.9e-05
GMOY005715	GBRI002460	9.62e-26	3.25e-08	0	1.15e-25
GMOY005717	GBRI002449	3.46e-68	2.56e-11	3.33e-16	1.07e-73
GMOY005721	GBRI038434	3.53e-19	9.67e-09	0	2.77e-11
GMOY005724	GBRI034310	1.03e-10	1.17e-05	0.000299225	1.58e-08
GMOY005725	GBRI041033	4.71e-34	1.32e-09	0	2.95e-45
GMOY005732	GBRI025794	1.13e-59	1.03e-10	0	6.87e-63
GMOY005748	GBRI007077	2.27e-25	2.39e-07	2.22e-16	4.68e-29
GMOY005751	GBRI033285	4.89e-56	4.09e-10	0	2.95e-60
GMOY005754	GBRI033288	4.27e-39	7.19e-10	1.11e-16	1.05e-42
GMOY005759	GBRI026983	0	7.28e-15	3.33e-16	4.8e-51
GMOY005761	GBRI026978	1.89e-14	6.5e-07	0	1.72e-07
GMOY005764	GBRI001102	7.34e-07	0.000143823	1.11e-16	4.11e-07
GMOY005770	GBRI027809	3.36e-45	7.58e-11	0	7.13e-16
GMOY005774	GBRI001645	8.94e-15	2.39e-07	0	1.52e-10
GMOY005777	GBRI036153	7.43e-15	1.15e-06	0.000516297	8.14e-14
GMOY005782	GBRI036151	1.03e-33	7.82e-08	0	2.59e-31
GMOY005785	GBRI036149	1.12e-13	6.45e-07	2.22e-16	6.52e-14
GMOY005788	GBRI043300	1.77e-13	1.36e-06	0	1.81e-14
GMOY005806	GBRI005399	1.93e-18	6.29e-07	0	6.48e-18
GMOY005813	GBRI027030	3.7e-23	1.06e-07	2.22e-16	3.97e-13
GMOY005817	GBRI026067	3.47e-11	1.92e-05	0.000249066	1.98e-07
GMOY005818	GBRI026068	0.00125347	0.0108929	0.032731	0.00595893
GMOY005823	GBRI034428	3.45e-38	3.03e-09	0	5.55e-13
GMOY005824	GBRI027754	3.67e-23	2.11e-07	1.11e-16	3.18e-20
GMOY005825	GBRI027749	2.19e-28	6.73e-09	0	2.64e-27
GMOY005826	GBRI004918	3.56e-27	8.53e-07	1.11e-16	4.03e-26
GMOY005827	GBRI027751	1.29e-38	1.03e-08	5.55e-16	4.34e-33
GMOY005828	GBRI027752	1.24e-08	6.62e-05	0.000330429	7.48e-08
GMOY005837	GBRI019867	5.94e-10	1.27e-05	0.000254415	2.29e-11
GMOY005840	GBRI022986	9.75e-06	0.000211056	0.0113411	4.58e-05
GMOY005842	GBRI023003	1.04e-54	3.44e-10	0	1.01e-36
GMOY005845	GBRI023001	2.27e-72	2.3e-11	0	1.52e-82
GMOY005846	GBRI023005	2.95e-27	7.11e-09	0	1.75e-30
GMOY005847	GBRI023004	5.37e-43	1.67e-09	2.22e-16	1.8e-14
GMOY005852	GBRI001977	6.02e-22	1.96e-06	3.33e-16	5.53e-17
GMOY005862	GBRI042750	4.65e-22	6.72e-08	0	8.39e-10
GMOY005865	GBRI033254	2.08e-09	3.84e-05	0	9.83e-10
GMOY005867	GBRI033256	4.12e-24	6.32e-08	1.11e-16	7.28e-24
GMOY005868	GBRI033284	3e-09	8.41e-06	0	5.96e-09
GMOY005871	GBRI040903	1.93e-09	9.69e-06	0.000658371	1.99e-10
GMOY005872	GBRI017119	1.97e-17	4.19e-07	0	1.16e-16
GMOY005877	GBRI011315	2.91e-08	5.03e-05	0.00068715	2.2e-08
GMOY005879	GBRI011314	1.3e-10	1.66e-05	0.000256918	2.19e-11
GMOY005882	GBRI011290	2.21e-51	3.2e-10	0	4.24e-54
GMOY005887	GBRI011291	3.63e-20	6.04e-08	0	1.66e-22
GMOY005889	GBRI011294	4.67e-10	1.29e-05	0.00014892	7.96e-09
GMOY005890	GBRI045017	1.16e-11	2.75e-05	5.34e-05	8.29e-12
GMOY005895	GBRI033639	1.68e-15	2.09e-06	0	1.11e-14
GMOY005904	GBRI014610	1.44e-14	2.14e-06	0	2.89e-09
GMOY005906	GBRI038310	4.28e-08	6.98e-05	0.000173572	4.58e-06
GMOY005910	GBRI016011	4.18e-10	4.3e-06	0.000459212	2.02e-10
GMOY005911	GBRI031225	2.14e-59	2.34e-10	4.44e-16	2.66e-67
GMOY005915	GBRI031240	1.79e-05	0.000899861	0.000294492	6.42e-06
GMOY005917	GBRI031527	0.00631878	0.00896179	0.0163085	0.0155642
GMOY005919	GBRI031517	7.22e-23	6.04e-08	0	4.06e-16
GMOY005924	GBRI006564	1.76e-33	7.39e-09	1.11e-16	8.03e-35
GMOY005926	GBRI006565	4.6e-23	2.41e-08	2.22e-16	8.94e-28
GMOY005928	GBRI030513	1.82e-34	1.06e-09	0	3.88e-43
GMOY005930	GBRI030524	4.17e-08	5.51e-06	0.00045121	9.05e-05
GMOY005940	GBRI044367	2.25e-28	1.8e-08	0	4.36e-28
GMOY005943	GBRI021698	1.09e-16	1.93e-07	0	3e-17
GMOY005946	GBRI021683	1.48e-16	2.32e-07	0	3.01e-17
GMOY005947	GBRI021688	1.67e-15	2.27e-08	0	7.18e-10
GMOY005953	GBRI021685	3.21e-12	1.22e-06	1.11e-16	4.56e-13
GMOY005963	GBRI023738	1.93e-108	1.13e-11	1.11e-16	2.48e-111
GMOY005967	GBRI023740	2.94e-09	2.79e-05	0.000647919	5.34e-09
GMOY005968	GBRI023751	7.72e-24	1.37e-08	0	3.3e-31
GMOY005974	GBRI004997	5.18e-24	1.96e-08	0	1.83e-28
GMOY005983	GBRI010299	6.16e-19	1.02e-07	0	2.32e-18
GMOY005985	GBRI045708	1.71e-47	2.14e-09	0	1.47e-51
GMOY005987	GBRI045703	4.11e-24	2.01e-08	1.11e-16	7.53e-26
GMOY005993	GBRI016824	1.71e-10	2.01e-06	0.000237917	2.37e-11
GMOY005994	GBRI016821	1.11e-40	1.53e-09	0	1.43e-12
GMOY005996	GBRI016803	7.56e-22	3.02e-08	4.44e-16	8.35e-24
GMOY005997	GBRI016802	1.29e-14	3.28e-05	1.11e-16	4.77e-13
GMOY006002	GBRI042539	3.32e-103	2.19e-12	0	4.04e-139
GMOY006004	GBRI042535	5.65e-154	2e-11	0	3.41e-32
GMOY006007	GBRI015020	9.62e-09	2.76e-05	0.000463313	6.94e-07
GMOY006008	GBRI015019	1.89e-39	2.59e-09	0	1.66e-40
GMOY006011	GBRI027285	1.76e-48	2.69e-10	0	3.59e-52
GMOY006015	GBRI014293	1.7e-16	4.8e-07	1.11e-16	7.46e-17
GMOY006018	GBRI000633	1.17e-11	8.33e-06	0.000516309	3.95e-11
GMOY006020	GBRI002016	4.26e-120	1.14e-10	3.33e-16	5.23e-35
GMOY006025	GBRI005484	1.71e-08	6.84e-05	0.000582163	2.83e-08
GMOY006028	GBRI043971	7.64e-19	4.37e-08	0	8.2e-21
GMOY006029	GBRI012543	2.73e-11	5.5e-06	0.000182131	2.14e-07
GMOY006030	GBRI012544	5.3e-14	9.6e-07	2.84e-07	3.45e-15
GMOY006032	GBRI011975	7.59e-22	5.51e-08	0	1.17e-20
GMOY006033	GBRI011968	1.04e-28	9.63e-09	1.11e-16	1.24e-31
GMOY006035	GBRI011970	1.43e-49	2.42e-10	0	1.91e-56
GMOY006040	GBRI011965	1.97e-29	3.36e-07	0	7.83e-23
GMOY006041	GBRI011977	1.46e-11	5.56e-06	0.000486151	9.87e-12
GMOY006047	GBRI020912	3.37e-26	2.69e-07	0	4.65e-21
GMOY006048	GBRI020907	1.22e-06	0.000156828	0.00734181	2.88e-06
GMOY006056	GBRI020895	3.08e-28	7.16e-09	3.33e-16	1.29e-32
GMOY006057	GBRI020893	8.26e-12	3.98e-06	0	1.49e-12
GMOY006058	GBRI034238	2.22e-24	6.52e-09	3.33e-16	1.37e-14
GMOY006059	GBRI034233	3.14e-60	2.99e-10	3.33e-16	1.42e-63
GMOY006067	GBRI022767	1.98e-49	2.22e-10	0	8.83e-52
GMOY006068	GBRI022769	1.2e-23	3.9e-08	1.11e-16	6.73e-25
GMOY006071	GBRI030265	8.09e-15	4.63e-07	0.000163731	1.35e-15
GMOY006085	GBRI000834	3.21e-10	2.39e-07	0	2.81e-07
GMOY006096	GBRI004815	7.53e-14	1.09e-06	0.000310304	1.07e-13
GMOY006097	GBRI004813	2.49e-08	0.000298738	0	1.09e-08
GMOY006098	GBRI045571	1.74e-23	1.36e-07	0	4.42e-20
GMOY006100	GBRI004819	6.22e-07	0.000663703	9.94e-05	6.29e-06
GMOY006106	GBRI000490	4.65e-71	3.29e-09	1.11e-16	1.87e-28
GMOY006108	GBRI033234	2.34e-24	1.21e-08	2.22e-16	2.35e-12
GMOY006112	GBRI022926	2.94e-24	1.62e-08	0	2.3e-23
GMOY006124	GBRI009652	1.07e-73	9.23e-12	0	3.02e-20
GMOY006129	GBRI025286	1.47e-32	2.45e-08	0	5.82e-32
GMOY006139	GBRI017022	2.01e-22	2.76e-08	3.5e-10	3.51e-26
GMOY006145	GBRI043425	1.35e-47	1.85e-10	2.22e-16	2.59e-55
GMOY006148	GBRI029189	7.26e-29	1.53e-07	1.11e-16	9.86e-23
GMOY006150	GBRI011648	3.1e-36	3.46e-08	0	4.44e-35
GMOY006154	GBRI038454	4.81e-121	6.98e-13	0	6.51e-150
GMOY006155	GBRI025760	1.37e-24	2.37e-08	0	1.5e-25
GMOY006160	GBRI027173	2.28e-10	1.23e-05	0.000327303	2.35e-10
GMOY006162	GBRI013874	2e-27	6.3e-09	1.11e-16	3.62e-34
GMOY006163	GBRI013886	3.04e-149	5.24e-11	4.44e-16	2.1e-94
GMOY006164	GBRI000602	7.94e-40	4.26e-10	0	1.27e-40
GMOY006165	GBRI000596	7.11e-30	2.3e-09	6.66e-16	2.49e-37
GMOY006166	GBRI021820	4.53e-10	6.2e-06	0.00080997	8.74e-11
GMOY006170	GBRI030114	3.83e-08	8.03e-05	0.000582385	3.64e-07
GMOY006173	GBRI012997	6.8e-65	2.28e-11	5.55e-16	3.48e-81
GMOY006176	GBRI013000	1.8e-33	3.97e-08	0	4.19e-32
GMOY006177	GBRI037020	9.53e-121	2.13e-10	0	4.58e-109
GMOY006178	GBRI011147	1.22e-05	0.00257469	0.00169465	1.23e-05
GMOY006185	GBRI009201	8.28e-06	2.62e-05	0.0058221	3.8e-06
GMOY006186	GBRI009196	9.03e-29	5.78e-09	1.11e-16	9.27e-33
GMOY006188	GBRI024879	9.11e-09	0.000182266	0.000410999	9.22e-09
GMOY006192	GBRI016698	7.21e-11	5.49e-06	0.00122124	1.36e-10
GMOY006198	GBRI027447	1.6e-11	6.95e-06	1.37e-09	7.07e-08
GMOY006200	GBRI027458	1.35e-63	1.09e-10	1.11e-16	8.5e-19
GMOY006202	GBRI027451	4.07e-13	3.36e-06	0.000119241	6.35e-14
GMOY006204	GBRI027452	3.36e-109	8.74e-10	4.44e-16	5.52e-43
GMOY006205	GBRI027455	4.07e-08	8.66e-05	0.000840029	8.45e-07
GMOY006207	GBRI027453	1.32e-40	4.34e-10	2.22e-16	1.61e-54
GMOY006212	GBRI003787	1.92e-19	4.89e-08	0	2.09e-21
GMOY006213	GBRI003795	1.77e-29	1.01e-07	3.33e-16	2.29e-18
GMOY006214	GBRI003789	7.73e-17	2.82e-07	0	3.88e-16
GMOY006217	GBRI030081	3.54e-19	4e-08	0.000349509	5.93e-23
GMOY006222	GBRI034686	2.22e-07	4.67e-05	0.00324379	5.04e-08
GMOY006224	GBRI041687	1.31e-13	1.79e-06	1.11e-16	2.77e-14
GMOY006225	GBRI034288	2.84e-05	0.000556607	0.0203041	8.62e-05
GMOY006227	GBRI017190	1.49e-06	0.000175618	0.000275894	2.04e-07
GMOY006232	GBRI021781	6.4e-43	2.82e-09	0	3.51e-28
GMOY006235	GBRI018232	5.91e-23	2.88e-08	3.33e-16	2.04e-24
GMOY006239	GBRI018229	2.9e-17	6.79e-07	1.77e-05	3.43e-17
GMOY006240	GBRI018238	2.6e-36	1.44e-08	0	6.96e-36
GMOY006243	GBRI007491	7.53e-07	0.000721538	0.000499481	4.42e-07
GMOY006244	GBRI038466	4.52e-10	1.27e-05	0	1.46e-10
GMOY006245	GBRI038469	0.00292748	0.00135744	0.000923204	0.00953505
GMOY006247	GBRI038471	0.00486639	0.00804661	0.0325881	0.0070768
GMOY006249	GBRI026541	5.93e-118	4.84e-13	1.44e-15	2.53e-169
GMOY006251	GBRI036917	2.63e-82	1.03e-11	0	4.46e-99
GMOY006255	GBRI036921	1.96e-26	1.78e-08	9.99e-16	2.42e-28
GMOY006256	GBRI036912	3.73e-24	1.74e-08	0	3.51e-29
GMOY006272	GBRI021922	9.4e-25	3.51e-08	0	1.17e-23
GMOY006273	GBRI021927	1.76e-25	3.85e-08	0	1.87e-26
GMOY006274	GBRI021921	6.89e-86	1e-10	4.44e-16	8.19e-91
GMOY006284	GBRI037543	9.15e-55	1.45e-10	0	1.63e-61
GMOY006289	GBRI037530	8.45e-09	1.93e-05	0.00137194	1.03e-09
GMOY006292	GBRI037536	1.3e-18	1.01e-07	0.000266706	5.47e-21
GMOY006294	GBRI016136	1.46e-83	5.13e-12	0	1.33e-101
GMOY006300	GBRI014769	1.4e-11	6.51e-06	0.000147447	7.1e-11
GMOY006307	GBRI041768	1.52e-37	1.02e-09	1.11e-16	8.67e-41
GMOY006309	GBRI020191	8.21e-06	0.000519827	0.000623155	2.8e-05
GMOY006321	GBRI017210	1.74e-64	8.61e-10	0	1.25e-62
GMOY006336	GBRI019019	1.34e-19	3.54e-07	1.11e-16	3.58e-20
GMOY006341	GBRI015781	1.35e-12	2.77e-06	4.71e-05	1.15e-13
GMOY006343	GBRI015774	1.51e-36	5.05e-07	1.11e-16	2.36e-35
GMOY006354	GBRI015751	6.15e-84	1.02e-10	5.55e-16	4.19e-88
GMOY006355	GBRI015752	1.55e-38	1.12e-09	0	1.92e-41
GMOY006356	GBRI015750	5.72e-09	8.86e-05	0.000461639	3.34e-09
GMOY006357	GBRI026009	6.92e-06	7.54e-05	0.00229262	6.48e-06
GMOY006358	GBRI026010	5.97e-24	2.26e-08	1.11e-16	1.06e-26
GMOY006361	GBRI045702	3.45e-61	6.27e-09	0	4.09e-39
GMOY006367	GBRI044237	3.24e-18	3.21e-07	6.02e-09	2.82e-18
GMOY006369	GBRI030755	2.21e-31	7.12e-09	2.22e-16	3.67e-29
GMOY006370	GBRI030756	3.03e-138	5.94e-12	2.22e-16	4.38e-128
GMOY006371	GBRI030752	6.87e-23	1.37e-08	2.04e-10	9.36e-31
GMOY006372	GBRI030754	3.88e-10	5.37e-06	0	2.9e-11
GMOY006373	GBRI030751	1.49e-19	2.69e-06	2.32e-14	3.97e-18
GMOY006379	GBRI005535	1.11e-39	1.05e-09	1.11e-16	1.04e-39
GMOY006381	GBRI005536	2.84e-29	6.4e-08	1.11e-16	3.99e-28
GMOY006384	GBRI005538	4.57e-12	1.91e-06	0.000409399	5.76e-12
GMOY006386	GBRI044234	1.26e-24	1.59e-08	3.33e-16	4.2e-25
GMOY006389	GBRI037789	5.56e-13	8.58e-08	2.9e-10	2.81e-08
GMOY006394	GBRI038205	1.47e-35	2.3e-08	2.22e-16	2.04e-29
GMOY006395	GBRI042113	6.33e-11	3.78e-06	6.59e-05	5.58e-10
GMOY006402	GBRI042112	8.64e-09	2.84e-05	0.00199081	1.23e-08
GMOY006403	GBRI042098	1.98e-16	1.82e-06	2.83e-09	5.55e-16
GMOY006404	GBRI042093	1.45e-51	1.06e-10	4.44e-16	5.79e-62
GMOY006406	GBRI008105	1.16e-19	3.28e-07	2.22e-16	7.67e-15
GMOY006409	GBRI011896	2e-13	6.99e-07	0	5.5e-14
GMOY006412	GBRI033010	4.23e-06	0.000657061	0.00176026	1.31e-05
GMOY006414	GBRI001732	0.000582551	0.00290437	0.0109656	0.00132901
GMOY006415	GBRI012887	2.98e-09	0.000152662	0.000505185	2.31e-09
GMOY006416	GBRI012884	3.88e-11	2.02e-05	0.00036438	8.36e-11
GMOY006419	GBRI016777	1.99e-35	1.33e-09	2.22e-16	4.47e-38
GMOY006429	GBRI004090	1.23e-28	5.51e-09	0	1.59e-31
GMOY006431	GBRI014416	1.07e-16	4.51e-07	1.11e-16	5.05e-18
GMOY006432	GBRI002382	6.92e-12	5.37e-06	0	3.36e-13
GMOY006434	GBRI002378	4.21e-14	1.32e-07	0	2.03e-15
GMOY006435	GBRI002384	1.09e-07	6.32e-05	0	1.06e-05
GMOY006438	GBRI023238	2.97e-58	8.86e-11	5.55e-16	6.1e-66
GMOY006441	GBRI002367	4.61e-13	1.54e-06	1.92e-05	5.21e-13
GMOY006443	GBRI002381	3.17e-19	9.41e-08	3.33e-16	1.81e-20
GMOY006451	GBRI027043	1.37e-39	3.63e-09	0	1.8e-17
GMOY006462	GBRI008142	1.62e-248	6.91e-13	0	9.46e-261
GMOY006470	GBRI025662	2.8e-192	2.63e-12	0	5.42e-197
GMOY006471	GBRI025667	4.81e-14	7.72e-07	0.00011713	1.47e-15
GMOY006472	GBRI034757	1.14e-24	8.61e-08	0	9.02e-13
GMOY006483	GBRI016581	2.62e-61	7.77e-09	5.55e-16	9.29e-63
GMOY006484	GBRI012940	2.82e-18	8.88e-07	0	5.7e-16
GMOY006485	GBRI000420	1.04e-98	8.09e-11	2.22e-16	8.29e-54
GMOY006489	GBRI004364	2.98e-17	1.53e-06	0	4.68e-20
GMOY006490	GBRI004368	1.96e-08	6.74e-05	0.000438566	7.48e-08
GMOY006504	GBRI030794	8.96e-10	2.36e-05	0.000194907	1.03e-10
GMOY006505	GBRI006900	7.92e-39	1.84e-08	0	5.15e-17
GMOY006513	GBRI044398	2.16e-05	0.000430396	1.11e-16	6.94e-06
GMOY006516	GBRI044410	3.81e-29	1.05e-08	1.11e-16	3.91e-31
GMOY006519	GBRI035556	2.73e-62	2.73e-11	0	3.3e-89
GMOY006520	GBRI035554	2.73e-29	1.17e-07	0	7.61e-16
GMOY006521	GBRI035549	8.26e-60	1.79e-09	1.11e-16	3.53e-20
GMOY006523	GBRI035551	1.71e-51	1.62e-09	0	5.13e-16
GMOY006525	GBRI010792	4.19e-74	1.18e-11	1.11e-16	1.81e-83
GMOY006526	GBRI016363	4.39e-09	2.05e-05	0.00140859	3.23e-09
GMOY006547	GBRI017464	1.02e-07	6.16e-05	0.000349523	1.96e-07
GMOY006553	GBRI019216	2.74e-07	0.000236282	0.0012943	5.13e-06
GMOY006554	GBRI019166	5.65e-33	3.24e-09	2.22e-16	4.07e-35
GMOY006567	GBRI026115	3.73e-69	1.1e-10	0	6.67e-62
GMOY006569	GBRI027473	1.92e-09	6.34e-06	0.000227506	6.95e-10
GMOY006582	GBRI020259	1.31e-25	7.94e-09	0	6.22e-31
GMOY006586	GBRI030277	4.5e-12	1.38e-06	4.44e-16	2.05e-12
GMOY006591	GBRI030969	2.2e-23	4.02e-08	2.22e-16	4.18e-25
GMOY006592	GBRI030956	2.9e-08	6.74e-05	0.000323231	5.34e-08
GMOY006598	GBRI003933	3.58e-13	1.06e-06	0.000482605	2.11e-15
GMOY006599	GBRI003934	4.12e-30	1.46e-08	3.33e-16	9.24e-33
GMOY006600	GBRI003953	2.13e-11	4.7e-06	2.22e-16	1.1e-11
GMOY006601	GBRI003956	9.1e-18	1.85e-07	1.11e-16	7.81e-19
GMOY006609	GBRI035718	3.34e-09	9e-07	4.44e-16	2.28e-07
GMOY006615	GBRI035711	4.35e-15	3.03e-07	0.000355745	2.8e-16
GMOY006619	GBRI027203	8.14e-38	7.64e-09	1.11e-16	3.4e-34
GMOY006624	GBRI043041	4.22e-09	0.000339917	0.000392301	9.96e-09
GMOY006627	GBRI029576	1.38e-10	3.83e-05	0.000739151	1.1e-10
GMOY006632	GBRI023416	3.01e-08	0.000120743	0.000481293	1.49e-08
GMOY006633	GBRI023422	2.78e-09	2.01e-05	1.11e-16	1.08e-09
GMOY006634	GBRI023414	3.46e-08	0.000113511	0.000257777	4.66e-08
GMOY006636	GBRI010003	2.6e-07	6.73e-05	0.00134721	1.66e-07
GMOY006637	GBRI003623	0.0026918	0.00600314	0.0193312	0.00728256
GMOY006639	GBRI001886	2.11e-26	3.61e-09	2.22e-16	2.8e-30
GMOY006642	GBRI010102	2.77e-08	2.13e-05	0.00163119	4.96e-08
GMOY006643	GBRI010106	1.8e-10	1.14e-05	0.000336181	1.54e-11
GMOY006645	GBRI010107	2.02e-11	8.03e-06	0.000396457	8.57e-10
GMOY006646	GBRI010101	4.67e-14	1.86e-06	0.000513363	1.27e-13
GMOY006654	GBRI008484	3.14e-22	1.11e-07	0	4.29e-22
GMOY006656	GBRI008485	1.38e-31	2.6e-08	1.11e-16	4.41e-32
GMOY006662	GBRI039357	3.39e-15	1.59e-06	2.1e-05	1.06e-15
GMOY006682	GBRI039049	1.15e-24	4.09e-05	0	1.02e-18
GMOY006684	GBRI037720	1.03e-06	0.000195351	0.0023519	5.54e-06
GMOY006688	GBRI026101	7.77e-24	1.22e-07	2.22e-16	8.51e-24
GMOY006691	GBRI004048	1.87e-21	6.45e-07	0	8.09e-22
GMOY006695	GBRI022825	6.52e-34	3.4e-07	0	2.39e-24
GMOY006696	GBRI022830	4.28e-11	8.68e-06	0.000449995	5.82e-11
GMOY006698	GBRI022829	3.86e-17	1.73e-06	0	8.29e-17
GMOY006701	GBRI011389	2.09e-23	5.4e-08	0	2.01e-24
GMOY006703	GBRI011390	1.29e-122	4.11e-12	1.11e-16	2.07e-119
GMOY006706	GBRI011399	2.51e-13	9.31e-07	0.000478667	3.62e-14
GMOY006708	GBRI011404	2.16e-30	4.12e-09	3.33e-16	1.24e-33
GMOY006709	GBRI011408	1.25e-32	2.06e-09	1.11e-16	1.69e-38
GMOY006710	GBRI011398	1.06e-06	7.01e-05	0.000370021	7.33e-07
GMOY006712	GBRI011406	1.08e-48	1.81e-08	3.33e-16	3e-55
GMOY006714	GBRI034615	2.51e-52	2.55e-08	0	1.43e-28
GMOY006720	GBRI025573	1.02e-102	1.97e-12	1.55e-15	4.04e-28
GMOY006721	GBRI025571	1.2e-33	6.63e-11	0	3.41e-15
GMOY006724	GBRI019987	3.73e-62	1.29e-08	0	1.39e-30
GMOY006733	GBRI017646	3.73e-32	1.89e-09	3.33e-16	3.79e-39
GMOY006736	GBRI035671	2.57e-36	1e-08	0	1.08e-14
GMOY006740	GBRI020030	2.71e-12	2.5e-06	0.000270682	1.39e-11
GMOY006745	GBRI020010	5.3e-12	5.18e-06	1.11e-16	1.94e-12
GMOY006749	GBRI020009	5.65e-18	9.43e-07	0	6.01e-18
GMOY006750	GBRI001930	5.82e-16	3.35e-06	5.08e-05	8.63e-13
GMOY006757	GBRI043144	4.3e-10	1.67e-05	0.000514515	1.18e-07
GMOY006758	GBRI024183	1.93e-17	2.04e-09	0	2.79e-10
GMOY006765	GBRI007097	0.0028207	0.00915868	0.0229052	0.00598727
GMOY006767	GBRI007095	0.000552624	0.000411653	0.00180704	0.0033856
GMOY006771	GBRI007114	7.25e-40	5.52e-09	0	1.06e-14
GMOY006776	GBRI025101	9.51e-14	7.17e-07	0.000479485	6.06e-15
GMOY006778	GBRI038741	8.62e-13	6.04e-08	1.11e-16	1.2e-10
GMOY006780	GBRI032717	0.000603166	0.00345803	0.00232261	0.00185975
GMOY006782	GBRI000918	4.43e-39	1.38e-09	0	6.17e-40
GMOY006785	GBRI011669	1.43e-12	1.23e-07	0.000134519	6.67e-08
GMOY006802	GBRI003350	3.77e-40	6.21e-10	0	9.5e-46
GMOY006807	GBRI008141	8.17e-13	9.02e-07	0.000209608	2.28e-14
GMOY006809	GBRI008169	1.25e-141	5.2e-10	0	6.23e-77
GMOY006813	GBRI003157	4.12e-34	1.95e-08	1.11e-16	4.66e-40
GMOY006816	GBRI043213	2.21e-31	4.63e-08	2.22e-16	3.47e-18
GMOY006817	GBRI043214	1.13e-64	3.21e-11	0	5.11e-70
GMOY006820	GBRI043221	4.5e-18	2.01e-07	1.11e-16	9.44e-21
GMOY006828	GBRI043231	7.58e-18	2.33e-08	2.22e-16	1.3e-21
GMOY006830	GBRI043246	5.96e-30	3.37e-10	2.22e-16	4.24e-15
GMOY006831	GBRI043258	4.01e-32	2.19e-09	1.11e-16	4.95e-35
GMOY006832	GBRI001094	0	3.04e-13	7.77e-16	2.21e-56
GMOY006833	GBRI001087	6.14e-09	8.13e-06	0.000137775	5.86e-10
GMOY006838	GBRI004020	3.21e-83	2.32e-08	2.22e-16	8.75e-39
GMOY006848	GBRI014528	2.22e-180	1.28e-09	0	6.69e-96
GMOY006849	GBRI035501	1.53e-74	1.74e-10	0	2.35e-78
GMOY006850	GBRI035504	5.45e-61	8.01e-11	5.55e-16	3.73e-64
GMOY006854	GBRI035503	1.97e-18	3.1e-07	4.59e-05	6.58e-19
GMOY006856	GBRI035478	6.86e-60	5.4e-09	4.44e-16	1.02e-60
GMOY006857	GBRI035475	4.39e-29	3.26e-09	1.11e-16	3.04e-35
GMOY006866	GBRI024841	2.61e-22	2.76e-07	0	1.75e-14
GMOY006869	GBRI042402	2.38e-45	4.43e-09	0	4.97e-51
GMOY006871	GBRI035741	0.00332846	0.00328139	0.037286	0.00397583
GMOY006872	GBRI035725	4.08e-10	6.02e-06	0.0014232	2.5e-10
GMOY006873	GBRI035737	1.78e-07	5.67e-05	0.00217942	4.11e-08
GMOY006874	GBRI035726	1.44e-12	1.28e-06	0	1.29e-12
GMOY006880	GBRI004829	5.33e-94	1.38e-11	0	3.08e-105
GMOY006884	GBRI031397	2.51e-24	1.95e-08	3.33e-16	1.92e-26
GMOY006894	GBRI031614	6.84e-14	1.48e-06	1.15e-11	1.44e-15
GMOY006897	GBRI008787	5.65e-15	1.24e-06	0.000366823	3.08e-14
GMOY006904	GBRI036613	3.61e-29	3.44e-09	0	2.95e-34
GMOY006906	GBRI036618	1.47e-11	2.18e-06	0.000437601	3.71e-12
GMOY006914	GBRI041955	2.38e-18	6.8e-07	0	2.52e-15
GMOY006919	GBRI029348	3.63e-21	2.15e-07	0	1.67e-21
GMOY006921	GBRI023798	4.1e-11	1.36e-05	3.96e-10	6.03e-09
GMOY006934	GBRI003322	4.82e-147	1.03e-13	0	8.7e-257
GMOY006947	GBRI003076	3.47e-18	1.49e-06	1.44e-15	8.03e-13
GMOY006958	GBRI036851	7.76e-47	1.1e-08	0	1.13e-48
GMOY006962	GBRI009334	1.23e-05	0.000111207	0.00174638	0.000806433
GMOY006969	GBRI023484	4.81e-14	0.000136958	1.11e-16	6.26e-16
GMOY006974	GBRI022263	1.78e-18	4.92e-07	0	6.41e-19
GMOY006998	GBRI018850	2.45e-14	1.33e-06	0.000366404	2.53e-14
GMOY007003	GBRI018473	7.62e-123	1.98e-12	1.11e-16	9.55e-144
GMOY007011	GBRI040892	1.58e-26	8.21e-09	0	3.09e-30
GMOY007012	GBRI040894	1.63e-73	2.51e-11	1.11e-16	6.84e-85
GMOY007013	GBRI040891	1.88e-56	1.55e-10	0	1.78e-60
GMOY007015	GBRI032840	2.27e-25	1.52e-08	0	8.09e-28
GMOY007016	GBRI002582	6.59e-59	2.72e-10	1.11e-16	4.73e-20
GMOY007017	GBRI032842	4.17e-06	0.00024708	0.00470293	2e-06
GMOY007021	GBRI037253	1.18e-37	2.41e-08	0	5.08e-40
GMOY007025	GBRI036089	2.39e-27	7.02e-11	0	3.59e-13
GMOY007031	GBRI023239	1.17e-41	1.77e-09	0	3.2e-25
GMOY007039	GBRI011180	3.36e-06	0.000458163	0.00242069	1.67e-05
GMOY007040	GBRI011179	3.65e-13	4.55e-06	0.0001719	1.86e-13
GMOY007042	GBRI011181	2.39e-14	3.91e-07	0	3.16e-16
GMOY007043	GBRI025953	3.51e-134	4.93e-13	4.55e-15	4.77e-34
GMOY007048	GBRI036914	5.69e-24	1.21e-08	1.1e-11	1.19e-30
GMOY007052	GBRI016759	1.49e-11	5.41e-06	0.000343719	9.02e-13
GMOY007056	GBRI032756	0.00471814	0.0130457	0.037797	0.0182616
GMOY007060	GBRI023266	1.07e-10	0.000106798	0.000474112	1.62e-07
GMOY007063	GBRI001516	6.34e-14	1.81e-06	0	3.1e-14
GMOY007067	GBRI014034	6.04e-12	4.41e-06	0.000166607	2.07e-11
GMOY007069	GBRI014016	4.98e-29	4.68e-08	0	4.24e-29
GMOY007071	GBRI014019	5.49e-147	2e-11	0	1.36e-99
GMOY007072	GBRI000281	1.04e-29	9.58e-09	0	5.36e-32
GMOY007077	GBRI012253	5.83e-22	8.82e-08	5.55e-16	3.18e-22
GMOY007078	GBRI012250	0	1.98e-12	3.33e-16	2.51e-53
GMOY007080	GBRI029356	1.08e-10	1.23e-05	0.000366788	6e-11
GMOY007082	GBRI029347	6.97e-07	0.000210028	0.00274004	8.79e-07
GMOY007083	GBRI029342	1.08e-11	1.92e-06	0.000419701	1.85e-13
GMOY007087	GBRI008057	5.32e-19	1.34e-07	0.000252899	6.47e-20
GMOY007088	GBRI008055	3.57e-46	2.74e-10	2.22e-16	5.55e-52
GMOY007092	GBRI008059	5.34e-41	4.52e-10	0	9.15e-48
GMOY007096	GBRI003511	2.03e-40	2.59e-09	1.11e-16	3.5e-45
GMOY007099	GBRI021216	1.06e-09	1.5e-06	0.000382553	1.05e-05
GMOY007101	GBRI021225	2.3e-31	7.48e-09	0	4.57e-33
GMOY007105	GBRI037266	9.11e-16	9.93e-07	0	5.99e-12
GMOY007114	GBRI004041	2.92e-17	2.15e-07	0	1.99e-17
GMOY007119	GBRI037676	1.18e-79	1.8e-11	0	2.57e-87
GMOY007121	GBRI037677	4.31e-88	8.12e-12	4.44e-16	6.67e-98
GMOY007129	GBRI029045	4.25e-57	9.69e-11	4.44e-16	7.34e-62
GMOY007130	GBRI029042	2.44e-177	6.3e-13	2.22e-16	1.68e-190
GMOY007131	GBRI029066	4.71e-105	5.09e-11	5.55e-16	8.68e-95
GMOY007137	GBRI038177	4e-51	4.13e-10	0	8.99e-57
GMOY007138	GBRI012212	4.55e-22	2.23e-08	1.11e-16	1.05e-24
GMOY007140	GBRI012215	8.64e-09	2.62e-05	0.000290086	3.25e-06
GMOY007141	GBRI012211	1.09e-25	9.85e-09	1.11e-16	4.61e-26
GMOY007143	GBRI036734	1.19e-16	2.61e-07	0.000376194	4.33e-17
GMOY007152	GBRI009794	1.34e-178	1.56e-11	0	1.24e-149
GMOY007156	GBRI041074	1.19e-27	9.72e-08	0	5.51e-24
GMOY007159	GBRI026791	2.11e-16	1.89e-05	3.33e-16	8.7e-19
GMOY007164	GBRI038560	8.81e-25	1.55e-08	0	2.04e-29
GMOY007166	GBRI032547	1.53e-36	1.31e-09	4.44e-16	3.88e-39
GMOY007167	GBRI032533	2.49e-43	1.89e-09	0	9.28e-46
GMOY007168	GBRI032530	1.28e-14	6.39e-07	3.19e-10	2.59e-14
GMOY007169	GBRI032531	2.4e-41	2.33e-08	0	1.04e-40
GMOY007170	GBRI032532	2.54e-13	1.92e-06	0	5.47e-13
GMOY007172	GBRI026560	4.31e-14	2.86e-06	0.000283848	8.71e-14
GMOY007173	GBRI026555	7.58e-16	3.74e-07	0.00044115	1.43e-17
GMOY007177	GBRI009602	1.06e-97	5.81e-11	3.33e-16	7.77e-100
GMOY007185	GBRI005442	2.81e-117	2.31e-11	0	2.14e-106
GMOY007192	GBRI016173	4.83e-120	1.54e-12	0	4.15e-147
GMOY007195	GBRI016178	3.81e-14	7.8e-07	3.89e-15	1.29e-15
GMOY007201	GBRI010278	2.1e-38	4.85e-10	0	1.57e-57
GMOY007202	GBRI010281	2.76e-08	0.000146039	0.00050506	8.21e-08
GMOY007206	GBRI012455	2.14e-24	8.47e-08	3.33e-16	3.23e-20
GMOY007207	GBRI012454	1.81e-20	6.24e-08	0	4.52e-11
GMOY007214	GBRI042594	3.29e-08	3.07e-05	0.00275686	6.5e-09
GMOY007215	GBRI042596	2.2e-96	1.68e-10	1.11e-16	2.72e-89
GMOY007221	GBRI012230	1.01e-11	6.63e-06	0.000488716	7.83e-10
GMOY007222	GBRI012228	2.17e-32	1.12e-08	0	5.21e-34
GMOY007226	GBRI012232	3.14e-12	1.19e-05	0.000342228	7.64e-12
GMOY007227	GBRI012234	1.01e-17	1.24e-07	5.94e-05	2.58e-21
GMOY007229	GBRI012210	1.62e-07	0.000148544	0.00211421	2.45e-07
GMOY007230	GBRI012223	2.29e-43	3.2e-10	0	4.28e-47
GMOY007231	GBRI038179	5.58e-20	1.51e-07	1.11e-16	1.53e-21
GMOY007236	GBRI038189	1.53e-44	6.96e-10	0	2.06e-46
GMOY007238	GBRI038190	1.14e-14	8.47e-07	3.15e-06	3.43e-15
GMOY007239	GBRI038194	2.75e-33	2.08e-09	2.22e-16	4.56e-38
GMOY007240	GBRI038191	4.1e-25	1.9e-08	0	5.26e-26
GMOY007242	GBRI038193	7.91e-23	1.9e-08	1.11e-16	2.53e-25
GMOY007245	GBRI012756	1.46e-16	2.37e-07	0.000152735	6.25e-19
GMOY007251	GBRI011538	4.37e-196	3.6e-14	0	4.14e-271
GMOY007256	GBRI006939	1.78e-06	5.45e-05	7.03e-05	6.35e-07
GMOY007261	GBRI000407	3.89e-42	2.5e-09	0	3.78e-14
GMOY007262	GBRI021805	2.71e-21	8.45e-08	3.14e-10	2.45e-22
GMOY007263	GBRI021816	3.79e-09	1.87e-05	4.44e-16	1.58e-09
GMOY007264	GBRI027025	7.19e-139	2.76e-11	1.11e-15	1.03e-130
GMOY007270	GBRI000067	1.69e-13	0.00016754	0	4.49e-11
GMOY007271	GBRI037710	3.2e-73	8.73e-11	1.11e-16	1.32e-79
GMOY007273	GBRI037707	1.1e-07	2.86e-05	0.000243498	2.5e-08
GMOY007276	GBRI037708	2.59e-283	8.82e-15	0	0
GMOY007282	GBRI040055	2.8e-61	5.43e-11	0	3.5e-74
GMOY007287	GBRI040071	6.33e-80	1.85e-11	0	2.4e-88
GMOY007295	GBRI008944	2.06e-31	1.52e-08	0	2.97e-13
GMOY007296	GBRI008910	3.05e-89	5.86e-11	4.44e-16	8.05e-46
GMOY007297	GBRI008909	3.87e-13	1.44e-06	4.45e-05	7.83e-15
GMOY007298	GBRI008904	9.47e-55	1.76e-11	3.33e-16	3.3e-23
GMOY007302	GBRI017146	2.44e-24	2.01e-08	1.11e-16	1.38e-27
GMOY007303	GBRI033786	2.81e-30	4.15e-09	0	3.55e-30
GMOY007310	GBRI004676	3.85e-20	1.1e-07	0	8.65e-22
GMOY007313	GBRI033625	2.12e-08	0.000105184	0.00131837	8.8e-07
GMOY007316	GBRI042647	6.07e-07	0.000683007	0.00130044	2.05e-05
GMOY007317	GBRI008674	2.83e-19	3.87e-07	3.22e-07	4.03e-19
GMOY007319	GBRI008687	5.28e-26	1.47e-07	0	1.18e-15
GMOY007329	GBRI010825	1.39e-29	7.54e-09	1.11e-16	2.82e-31
GMOY007330	GBRI033377	7.12e-14	5.68e-07	0.000467716	7.33e-15
GMOY007337	GBRI043454	1.44e-08	3.05e-05	0.00250531	2.55e-08
GMOY007338	GBRI043457	0	1.36e-13	4.44e-16	1.28e-41
GMOY007339	GBRI043459	3.19e-09	6.83e-06	0.000330729	3.16e-05
GMOY007349	GBRI007154	1.97e-09	4.45e-06	2.65e-13	2.16e-06
GMOY007351	GBRI007157	2.26e-05	0.00100948	0.00167373	0.000130612
GMOY007352	GBRI007182	2.31e-101	3.51e-12	1.11e-16	8.65e-121
GMOY007355	GBRI039397	8.92e-08	3.96e-05	0.00269751	2.2e-08
GMOY007359	GBRI011509	2.11e-15	1.62e-06	0	1.73e-09
GMOY007363	GBRI009226	5.04e-33	2.61e-09	1.11e-16	8.93e-37
GMOY007368	GBRI024858	3.73e-13	2.93e-06	0.00046043	3.47e-08
GMOY007375	GBRI014996	1.41e-70	6.36e-11	4.44e-16	1.44e-81
GMOY007386	GBRI031424	3.14e-14	4.14e-06	0.000354558	1.68e-11
GMOY007388	GBRI031423	1.94e-18	2.24e-07	1.11e-16	3.39e-17
GMOY007392	GBRI045555	1.72e-165	1.07e-13	7.77e-16	3.66e-35
GMOY007393	GBRI018590	6.69e-29	2.3e-07	0	9.76e-14
GMOY007397	GBRI021071	1.12e-33	5.16e-09	1.11e-16	3.83e-33
GMOY007402	GBRI014383	5.02e-30	1.54e-06	0	2.2e-33
GMOY007405	GBRI039541	8.58e-10	1.67e-05	0.000381545	1.64e-10
GMOY007410	GBRI023359	6.56e-119	2.69e-10	0	1.58e-97
GMOY007419	GBRI044089	2.57e-24	6.27e-09	0	2.53e-14
GMOY007434	GBRI006910	4.26e-25	1.29e-08	0	7.55e-26
GMOY007437	GBRI006907	3.74e-11	1.74e-05	0.000297009	2.17e-11
GMOY007439	GBRI023804	2.17e-16	4.49e-07	0	2.54e-15
GMOY007446	GBRI021078	1.15e-07	7.19e-05	0.00492164	1.13e-07
GMOY007451	GBRI043918	0.00108518	0.000625548	0.0265841	0.00097125
GMOY007455	GBRI041699	1.7e-106	3.29e-12	0	1.91e-114
GMOY007457	GBRI008320	7.39e-05	0.00024426	0.0165708	0.000149679
GMOY007464	GBRI008322	1.09e-19	3.64e-09	0	4.14e-10
GMOY007468	GBRI008325	0.00233988	9.8e-07	0.000290399	0.0234327
GMOY007469	GBRI008305	6.7e-34	5.49e-09	4.44e-16	1.12e-34
GMOY007471	GBRI008301	1.39e-09	7.8e-06	0.00104939	3.76e-10
GMOY007474	GBRI008300	9.3e-13	2.93e-06	2.22e-16	2.33e-13
GMOY007486	GBRI042446	1.02e-14	1.03e-06	0.00016295	4.57e-14
GMOY007487	GBRI016862	1.7e-07	4.14e-05	0.000397657	2.48e-05
GMOY007493	GBRI025839	1.76e-48	2.88e-10	1.11e-16	3.69e-51
GMOY007495	GBRI025186	1.28e-05	0.000440192	0.00925486	2.75e-06
GMOY007500	GBRI030069	7.15e-42	3.31e-10	0	4.38e-54
GMOY007501	GBRI030070	8.82e-88	2.26e-09	0	1.99e-77
GMOY007506	GBRI025164	0	1.15e-13	0	1.02e-179
GMOY007508	GBRI034198	1.03e-26	3.65e-08	0	5.13e-29
GMOY007509	GBRI034196	9.68e-41	8.09e-10	0	1.16e-49
GMOY007510	GBRI027764	1.31e-104	5.8e-13	4.44e-15	9.2e-30
GMOY007512	GBRI034197	3.15e-38	1.99e-07	0	1.08e-24
GMOY007514	GBRI003393	2.13e-61	8.71e-12	0	1.83e-20
GMOY007517	GBRI026603	4.17e-33	1.41e-07	0	3.72e-17
GMOY007518	GBRI014316	4.4e-297	2.29e-11	0	4.82e-97
GMOY007527	GBRI023480	1.02e-29	6.76e-08	0	4.34e-15
GMOY007528	GBRI014066	3.16e-25	5.51e-06	1.11e-16	5.01e-17
GMOY007532	GBRI042800	2.19e-24	2.16e-08	0	5.41e-24
GMOY007534	GBRI043919	4.06e-16	3.54e-07	0.000368059	1.63e-16
GMOY007537	GBRI043913	3.37e-08	4.74e-05	0.00216283	2.43e-08
GMOY007539	GBRI043916	1.07e-21	5.17e-08	0	6.06e-24
GMOY007543	GBRI018061	5.53e-23	1.11e-07	0	2.32e-11
GMOY007547	GBRI024306	1.3e-59	7.19e-10	0	5.15e-55
GMOY007551	GBRI041769	1.71e-37	3.21e-11	1.11e-16	4.26e-18
GMOY007566	GBRI038973	2.18e-30	1.37e-08	0	4.69e-31
GMOY007568	GBRI007084	5.45e-14	1.38e-06	1.36e-06	2.81e-13
GMOY007569	GBRI007076	1.36e-35	8.86e-08	0	1.44e-34
GMOY007571	GBRI007081	1.19e-17	2.6e-07	0.000119836	1.24e-19
GMOY007574	GBRI011878	1.07e-74	2.23e-11	7.77e-16	1.51e-93
GMOY007576	GBRI030990	2.43e-115	3.22e-11	1.11e-16	1.69e-78
GMOY007582	GBRI030991	0.00016948	7.61e-06	0.000359501	0.00161738
GMOY007584	GBRI024101	0.000500953	0.00240406	0.0167605	0.00240151
GMOY007587	GBRI013217	7.75e-34	1.59e-08	2.22e-16	1.47e-30
GMOY007589	GBRI036769	4.15e-35	4.25e-10	2.22e-16	2.04e-16
GMOY007590	GBRI014290	0.00353093	0.00519583	0.0416847	0.0172038
GMOY007591	GBRI030301	1.47e-84	9.41e-12	1.11e-16	1.53e-99
GMOY007594	GBRI043710	9.67e-11	1.21e-05	0.000492426	2.46e-10
GMOY007601	GBRI024508	0.000696151	0.000427832	0.00141495	0.00274612
GMOY007605	GBRI024514	1.06e-39	9.36e-10	3.33e-16	2.49e-39
GMOY007606	GBRI037037	3.08e-35	1.34e-09	0	8.85e-40
GMOY007608	GBRI016160	1.44e-12	1.27e-07	1.11e-16	3.21e-10
GMOY007616	GBRI019542	7.47e-16	4.88e-07	0.000308358	2.24e-16
GMOY007621	GBRI019541	2.58e-55	4.12e-10	0	4.99e-57
GMOY007626	GBRI010811	1.16e-26	4.8e-07	0	2.03e-15
GMOY007637	GBRI012435	2.19e-20	1.14e-07	2.22e-16	1.72e-22
GMOY007639	GBRI012442	5.42e-116	4.15e-13	5.55e-16	1.79e-148
GMOY007645	GBRI041048	3.76e-09	2.22e-05	1.11e-16	7.38e-09
GMOY007648	GBRI043690	3.01e-33	1.16e-09	3.33e-16	2.31e-46
GMOY007651	GBRI036031	4.07e-79	5.05e-10	0	4.23e-23
GMOY007653	GBRI037264	5.58e-05	0.0313434	0.000153757	0.000145428
GMOY007667	GBRI026557	2.12e-07	6.57e-05	1.33e-06	1.46e-07
GMOY007669	GBRI026559	2.37e-06	1.95e-05	0.00219782	1.75e-06
GMOY007671	GBRI026554	3.18e-25	4.34e-08	1.11e-16	5.08e-27
GMOY007675	GBRI026558	2.84e-23	1.05e-08	2.22e-16	4.45e-35
GMOY007676	GBRI026564	8.74e-28	1.49e-08	2.22e-16	1.2e-29
GMOY007677	GBRI042696	5.08e-11	8.4e-06	0	6.74e-11
GMOY007680	GBRI022239	2.5e-119	1.79e-09	1.11e-16	3.64e-79
GMOY007682	GBRI022237	4.79e-243	1.48e-11	9.99e-16	7.93e-58
GMOY007683	GBRI022234	4.77e-14	4.5e-06	0.000463706	1.36e-09
GMOY007686	GBRI040945	1.16e-16	2.64e-06	1.55e-08	3.61e-15
GMOY007688	GBRI040944	5.12e-22	4.81e-07	8.88e-16	1.4e-18
GMOY007691	GBRI040965	2.92e-70	9.36e-12	3.33e-16	1.08e-122
[truncated: 1,248 more rows]
