# Supplementary material for: The holobiont transcriptome of teneral tsetse fly species of varying vector competence
Source: BMC Genomics. 2021 May 31;22:400. doi: 10.1186/s12864-021-07729-5 (PMC8166097; doi:10.1186/s12864-021-07729-5)
Supplement: Supplementary file 7 — Additional file 7: Table S6. p-values of differentially expressed genes between G. brevipalpis and G. morsitans in midgut libraries. [file 12864_2021_7729_MOESM7_ESM.xlsx]

## Sheet: GbgutvsGmgut
Table S6. p-values of differentially expressed genes between G. brevipalpis and G. morsitans in midgut libraries. Functional annotations can be obtained using gene ids through EnsemblMetazoa BIOMART.
geneid_Gm	geneid_Gb	edgeR	limma	NOISeq	DESeq2
GMOY000012	GBRI015455	6.12e-17	2.82e-05	4.54e-05	7.24e-15
GMOY000013	GBRI015458	3.06e-39	1.48e-06	0	6.08e-37
GMOY000018	GBRI037072	1.17e-07	0.000559925	0.000137616	5.47e-07
GMOY000021	GBRI020422	7.49e-27	8.03e-06	1.09e-13	2.52e-20
GMOY000024	GBRI022637	3.28e-05	0.00226617	0.00382304	0.00162625
GMOY000025	GBRI022641	2.55e-39	1.56e-05	1.11e-16	1.7e-38
GMOY000031	GBRI025208	1.34e-09	6.61e-05	0	2.92e-05
GMOY000034	GBRI025213	8.32e-40	4.38e-05	3.33e-16	7.41e-18
GMOY000035	GBRI025218	1.91e-15	3.8e-05	0.000289324	2.14e-11
GMOY000036	GBRI025220	4.37e-05	0.0011363	0.00541019	0.000979219
GMOY000037	GBRI025231	4.11e-06	0.000764096	0.00230626	0.000140512
GMOY000038	GBRI025216	1.94e-13	4.22e-05	0	1.01e-13
GMOY000059	GBRI002141	0.000390737	0.00606781	0.00189371	0.0123955
GMOY000060	GBRI028260	7.79e-70	9.68e-05	0	6.04e-20
GMOY000067	GBRI009687	4.74e-22	9.33e-05	5.55e-16	7.15e-16
GMOY000069	GBRI041971	1.23e-12	7.16e-05	0	8.52e-16
GMOY000071	GBRI041974	2.24e-09	0.00119034	0.000194572	4.5e-09
GMOY000076	GBRI030687	4.3e-12	0.00010898	0	1.09e-10
GMOY000079	GBRI005849	2.24e-17	6.49e-05	9.41e-08	1.45e-15
GMOY000080	GBRI037695	9.23e-08	0.00282162	0.00083778	0.000162472
GMOY000081	GBRI005850	1.7e-05	0.00156364	0.00532069	9.04e-05
GMOY000093	GBRI044891	0.000129872	0.00491604	0.00213714	0.00137313
GMOY000095	GBRI042734	2.53e-05	0.00435949	2.08e-07	0.00176864
GMOY000096	GBRI042735	0.00215424	0.00541462	0.00345983	0.0366626
GMOY000099	GBRI035024	8.72e-08	0.000376132	0.00213538	3.08e-06
GMOY000100	GBRI035029	0.00308574	0.0100986	0.0056305	0.028218
GMOY000102	GBRI035027	8.56e-50	9.3e-05	1.11e-16	6.67e-29
GMOY000103	GBRI035025	0.000223713	0.00530634	0.00396677	0.00242552
GMOY000108	GBRI035044	3.03e-27	1.94e-05	2.22e-16	1.5e-24
GMOY000120	GBRI030583	5.55e-39	1.5e-06	1.11e-16	4.73e-41
GMOY000121	GBRI030588	9.13e-79	1.9e-07	1.11e-15	6.14e-105
GMOY000122	GBRI030589	9.99e-10	0.000180125	0.000315208	2.57e-09
GMOY000126	GBRI005293	1.23e-26	2.75e-06	0	2.08e-31
GMOY000127	GBRI005283	1.65e-10	0.000161004	0.000524243	1.81e-08
GMOY000130	GBRI005290	2.43e-14	0.000108982	1.78e-15	4.55e-09
GMOY000133	GBRI027890	7.4e-27	5.62e-06	3.33e-16	3.88e-23
GMOY000137	GBRI011688	2.56e-61	6.6e-07	1.11e-16	2.91e-54
GMOY000140	GBRI043010	1.55e-11	9.19e-05	6.15e-06	5.9e-11
GMOY000141	GBRI011691	1.4e-41	2.43e-06	3.33e-16	7.97e-32
GMOY000148	GBRI012127	2.98e-18	9.44e-06	1.11e-16	3.41e-23
GMOY000149	GBRI012121	3.74e-32	3.44e-06	2.22e-16	4.74e-27
GMOY000154	GBRI020367	6.75e-26	3.96e-05	1.11e-16	2.34e-17
GMOY000155	GBRI030764	0.000857298	0.0050591	0.00713407	0.00944857
GMOY000156	GBRI037099	6.22e-11	0.000110922	5.62e-05	6.07e-09
GMOY000161	GBRI006974	1.11e-25	1.14e-05	0.000135319	4.45e-19
GMOY000169	GBRI015454	1.17e-108	1.57e-05	1.11e-16	8.47e-10
GMOY000170	GBRI015456	4.21e-05	0.0017893	0.000514615	0.00500563
GMOY000171	GBRI015457	1.96e-77	4.79e-07	2.22e-16	2.43e-68
GMOY000178	GBRI004974	7.46e-10	0.000156201	0.000135452	1.06e-09
GMOY000182	GBRI035356	1.46e-112	9.28e-06	0	1.59e-25
GMOY000185	GBRI029659	0.00234088	0.0010643	1.11e-16	0.0276646
GMOY000193	GBRI030215	4.62e-07	0.000981497	0.00208726	1.14e-05
GMOY000194	GBRI030212	1.68e-32	3.66e-06	1.11e-16	6.49e-29
GMOY000195	GBRI018581	1.24e-48	2.02e-06	0	4.81e-38
GMOY000201	GBRI023284	0.000741553	0.00569389	0.0091106	0.00914456
GMOY000202	GBRI023282	1.57e-09	0.000218505	0.00167628	1.69e-06
GMOY000207	GBRI023279	2.17e-11	6.73e-05	0.000242457	2.09e-10
GMOY000209	GBRI023293	1.19e-06	0.000789325	0.00178962	7.11e-06
GMOY000215	GBRI005183	8.26e-40	1.18e-05	0	2.07e-17
GMOY000216	GBRI023289	1.76e-90	1.53e-07	0	5.06e-109
GMOY000217	GBRI019354	4.22e-05	0.00363201	0.00220613	8.87e-05
GMOY000220	GBRI005126	5.56e-10	0.00135519	7.63e-05	5.59e-07
GMOY000221	GBRI005123	2.53e-09	9.11e-05	9.04e-05	0.000108774
GMOY000223	GBRI005127	3.49e-05	0.00157867	0.00117015	0.0062876
GMOY000227	GBRI005092	9.28e-10	0.000122779	0.000738901	3.63e-07
GMOY000234	GBRI005303	3.05e-14	1.61e-05	2.22e-16	1.59e-21
GMOY000243	GBRI042534	1.43e-18	1.04e-05	1.11e-16	1.55e-19
GMOY000246	GBRI010984	5.15e-06	0.00128869	0.00105421	7.22e-06
GMOY000252	GBRI008979	1.85e-13	2.76e-05	1.11e-16	8.05e-15
GMOY000254	GBRI008991	1.67e-28	2.12e-05	0	5.86e-23
GMOY000257	GBRI008989	5.7e-18	2.99e-05	3.51e-06	4.79e-16
GMOY000258	GBRI008988	1.11e-19	2.02e-05	3.57e-11	2.88e-14
GMOY000259	GBRI008990	2.23e-05	0.000992038	0.000542012	0.00571577
GMOY000267	GBRI005598	3.58e-14	0.000239275	2.22e-16	7.62e-18
GMOY000269	GBRI025438	1.81e-10	8.44e-05	0	2.15e-12
GMOY000274	GBRI021929	5.27e-16	4.03e-05	0.000134079	2.93e-15
GMOY000275	GBRI021917	2.43e-10	0.000118002	0.00130333	6.68e-08
GMOY000279	GBRI008655	7.16e-05	0.00285239	0.00554244	0.000215535
GMOY000281	GBRI008654	4.39e-15	0.000663455	1.11e-16	2.41e-11
GMOY000282	GBRI041221	1.69e-07	0.000972399	0.000523103	1.21e-07
GMOY000292	GBRI024284	2.2e-06	0.00103396	0.00560853	9.88e-05
GMOY000294	GBRI039592	2.01e-09	0.000202342	0.000813837	2.2e-08
GMOY000297	GBRI042551	4.36e-90	3.15e-07	2.22e-16	7.57e-81
GMOY000300	GBRI025886	9.87e-12	7.72e-05	5.83e-05	2.1e-09
GMOY000307	GBRI021818	8.42e-12	8.79e-05	0.000231363	1.07e-10
GMOY000309	GBRI012497	9.08e-16	5.86e-05	0.00040432	8.52e-13
GMOY000311	GBRI023681	2.08e-26	0.000369179	1.11e-16	7.85e-13
GMOY000312	GBRI018004	1.32e-18	1.31e-05	0	4.63e-20
GMOY000315	GBRI029747	1.31e-16	3e-05	3.91e-05	3.36e-14
GMOY000316	GBRI029748	1.3e-09	0.000119735	0.0008017	5.77e-08
GMOY000322	GBRI006104	5.01e-10	0.000134459	0.00114417	1.18e-08
GMOY000324	GBRI006106	6.34e-08	0.000618869	0.000259904	3.01e-08
GMOY000326	GBRI017596	6.62e-51	1.02e-05	0	2.6e-23
GMOY000337	GBRI014828	0.000194777	0.00647059	0.00125032	0.0092386
GMOY000340	GBRI014830	4.8e-39	2.77e-06	0	9.36e-40
GMOY000342	GBRI014836	1.45e-20	2.2e-05	1.11e-16	5.23e-08
GMOY000352	GBRI007556	1.89e-32	3.38e-06	1.11e-16	3.19e-29
GMOY000354	GBRI007557	1.88e-73	4.59e-07	0	5.23e-82
GMOY000355	GBRI010060	3.02e-28	1.72e-05	0.000279319	2.27e-18
GMOY000362	GBRI017023	1.95e-12	4.88e-05	0.000456602	1.24e-09
GMOY000365	GBRI017021	2.85e-26	5.04e-06	1.01e-06	1.31e-19
GMOY000366	GBRI017015	4.37e-24	3.18e-06	0	2.16e-33
GMOY000367	GBRI017024	1.64e-19	1.87e-05	0	8.75e-16
GMOY000373	GBRI013071	2.54e-31	3.62e-06	2.22e-16	7.68e-31
GMOY000378	GBRI043303	3.66e-90	7.5e-07	1.11e-16	9.7e-72
GMOY000383	GBRI031002	5.29e-13	6.24e-05	0.000281654	1.65e-10
GMOY000384	GBRI031001	7.43e-64	8.03e-06	0	5.1e-18
GMOY000389	GBRI008953	4.96e-19	1.18e-05	1.11e-16	3.09e-19
GMOY000391	GBRI008928	1.86e-55	5.04e-07	4.44e-16	6.88e-57
GMOY000398	GBRI044859	3.37e-09	0.000361528	0.000431721	5.31e-06
GMOY000399	GBRI044858	1.28e-14	0.000316235	0.000286258	2.51e-08
GMOY000403	GBRI004963	0.000111749	0.00177278	0.00200311	0.000155521
GMOY000407	GBRI004964	2.35e-09	0.000457128	0.000162612	1.18e-06
GMOY000409	GBRI013648	1.97e-26	3.25e-05	4.44e-16	3.27e-18
GMOY000410	GBRI005081	1.8e-20	9.92e-06	0.000115138	1.13e-17
GMOY000424	GBRI014782	6e-23	2.3e-05	4.81e-06	1.7e-17
GMOY000426	GBRI007057	8.26e-12	5.83e-05	0.000710347	2.04e-09
GMOY000433	GBRI005160	0.00185324	0.0062883	0.0118181	0.0436423
GMOY000435	GBRI015470	2.87e-11	8.04e-05	0	4.82e-13
GMOY000437	GBRI015469	3.22e-13	7.72e-05	1.11e-16	4.79e-14
GMOY000440	GBRI036352	3.69e-46	1.09e-06	1.11e-16	6.02e-42
GMOY000444	GBRI006248	2.55e-11	8.66e-05	1.89e-05	2.39e-11
GMOY000445	GBRI006247	1.79e-25	5.05e-06	0	4.11e-23
GMOY000452	GBRI012437	4.44e-14	5.89e-05	0.000295975	2.02e-11
GMOY000458	GBRI019885	4.86e-17	1.34e-05	0	5.6e-18
GMOY000461	GBRI012542	5.83e-17	2.48e-05	0	9.73e-18
GMOY000462	GBRI004632	1.14e-88	5.73e-06	1.11e-16	1.69e-55
GMOY000463	GBRI004633	4.55e-53	6.62e-07	0	5.34e-61
GMOY000464	GBRI004631	3.03e-33	5.16e-05	1.11e-16	2.31e-21
GMOY000466	GBRI004646	0	6.68e-08	2e-15	1.9e-304
GMOY000469	GBRI004649	1.19e-36	1.52e-06	2.22e-16	3.19e-38
GMOY000473	GBRI004662	9.1e-26	4.18e-06	3.33e-16	1.38e-28
GMOY000475	GBRI004652	0.00638585	0.0179752	0.0168678	0.0246644
GMOY000478	GBRI014292	3.19e-12	5.63e-05	0.000663141	1.85e-10
GMOY000479	GBRI014282	1e-33	2.74e-06	3.33e-16	2.66e-27
GMOY000483	GBRI031274	4.48e-11	0.000141223	0.000162725	2.08e-07
GMOY000484	GBRI031273	8.77e-34	3.15e-06	0	1.09e-32
GMOY000486	GBRI037592	1.36e-32	1.53e-05	0	5.91e-18
GMOY000490	GBRI037608	2.2e-262	2.15e-07	2.62e-14	7.68e-31
GMOY000497	GBRI014508	4.1e-20	1.23e-05	0	7.95e-21
GMOY000498	GBRI014513	7.69e-13	5.29e-05	1.42e-11	2.47e-11
GMOY000500	GBRI003606	5.7e-68	6.82e-07	1.11e-16	3.77e-63
GMOY000501	GBRI003614	4.14e-27	2.7e-05	4.44e-16	7.79e-21
GMOY000503	GBRI003609	1.41e-08	0.000423509	0.00144918	4.91e-06
GMOY000505	GBRI013428	5.32e-13	6.65e-05	0.000121522	6.42e-11
GMOY000510	GBRI016341	4.52e-12	0.000390601	0.000362469	3.45e-07
GMOY000518	GBRI005378	2.23e-12	0.000358636	0.000786888	4.67e-06
GMOY000520	GBRI033970	0.000579665	0.00534429	0.00144378	0.0148351
GMOY000522	GBRI040611	1.31e-21	6.31e-06	1.11e-16	6.99e-24
GMOY000531	GBRI043166	3.86e-10	0.00016354	0.000137408	2.63e-10
GMOY000533	GBRI043168	6.42e-21	1.25e-05	5.77e-05	5.75e-18
GMOY000543	GBRI017764	2.35e-16	7.45e-05	2.44e-09	4.52e-11
GMOY000548	GBRI009726	1.7e-17	2.83e-05	0.000113351	8.2e-13
GMOY000553	GBRI025660	2.27e-08	0.000222595	3.07e-08	1.51e-07
GMOY000554	GBRI025664	5.24e-34	0.000230029	0	3.83e-23
GMOY000556	GBRI025666	2.23e-09	0.000141314	0	1.84e-10
GMOY000557	GBRI025661	0.000600845	0.00469967	0.00413037	0.00767861
GMOY000560	GBRI041989	3.45e-28	2.01e-05	1.11e-16	5.43e-11
GMOY000563	GBRI045718	1.11e-08	0.000514635	0.000593922	4.59e-05
GMOY000570	GBRI039642	1.17e-45	7.76e-07	0	1.18e-60
GMOY000575	GBRI008626	8.33e-08	0.00103084	0.00185465	1.41e-05
GMOY000581	GBRI044903	2.04e-07	0.00078569	0.0022499	1.89e-05
GMOY000584	GBRI044910	4.89e-96	1.59e-07	0	2.46e-131
GMOY000586	GBRI044912	2.7e-20	1.96e-05	1.11e-16	9.82e-14
GMOY000587	GBRI003027	1.12e-05	0.00145992	0.00177058	0.000905624
GMOY000590	GBRI032839	3.07e-12	4.84e-05	5.54e-05	2.05e-11
GMOY000592	GBRI043730	1.35e-15	1.33e-05	0	1.5e-20
GMOY000598	GBRI013640	1.44e-10	0.000101559	0.00053497	2.18e-09
GMOY000600	GBRI039706	6.99e-12	8.99e-05	0.00030975	2.21e-09
GMOY000607	GBRI035537	1.91e-10	0.000567637	0.000763082	4.14e-09
GMOY000610	GBRI035539	4.53e-09	0.000198809	0.000902137	1.6e-07
GMOY000612	GBRI038347	8.08e-15	0.00014039	6.35e-07	3.52e-06
GMOY000624	GBRI014051	1.65e-27	0.000140346	0	5.03e-15
GMOY000631	GBRI017152	1.04e-93	7.76e-07	2.22e-16	6.16e-74
GMOY000633	GBRI038812	1.18e-57	2.92e-06	5.55e-16	2.55e-28
GMOY000649	GBRI026178	2.77e-37	3.38e-06	0	1.17e-35
GMOY000650	GBRI006733	1.33e-12	4.2e-05	9.11e-05	1.33e-11
GMOY000652	GBRI006732	2.04e-09	0.000695624	0.000387598	2.46e-05
GMOY000654	GBRI018865	1.14e-62	6.62e-07	2.22e-16	5.39e-55
GMOY000655	GBRI018486	4.67e-05	0.00186593	0.00607816	0.000275095
GMOY000662	GBRI023102	4.35e-15	9.45e-05	0.000261128	8.17e-11
GMOY000663	GBRI023097	1.54e-42	1.63e-06	3.33e-16	3.45e-44
GMOY000665	GBRI023101	3.15e-09	0.000261644	0.000290191	8.26e-09
GMOY000669	GBRI026707	0.00010671	0.00666083	0.0058066	0.00120956
GMOY000670	GBRI026704	1.05e-08	0.000788053	0.00136173	4.92e-05
GMOY000674	GBRI034951	1.4e-08	0.000373191	0.00126026	2.42e-07
GMOY000676	GBRI015957	1.02e-31	2.46e-05	0	1.61e-34
GMOY000684	GBRI005229	4.12e-05	0.00366372	0.00589933	0.000905624
GMOY000691	GBRI005239	1.54e-15	2.01e-05	0	1.42e-17
GMOY000692	GBRI025952	3.3e-40	1.3e-06	0	1.05e-46
GMOY000693	GBRI020810	1.37e-05	0.00306424	0.00130092	2.55e-05
GMOY000702	GBRI022304	8.76e-28	7.44e-06	1.11e-16	4.52e-22
GMOY000704	GBRI022297	5.31e-14	3.44e-05	4.49e-10	5.17e-12
GMOY000711	GBRI020639	2.66e-37	2.2e-06	0	2.12e-39
GMOY000716	GBRI034115	4.26e-27	5.45e-06	4.44e-16	1.27e-29
GMOY000721	GBRI009517	4.99e-25	5.01e-06	0	2.29e-25
GMOY000725	GBRI009518	1.24e-06	0.000575555	0.00321355	3.28e-05
GMOY000726	GBRI009522	1.26e-30	2.15e-05	2.25e-08	2.2e-19
GMOY000728	GBRI009537	4.57e-95	1.9e-07	0	8.37e-101
GMOY000736	GBRI028119	3.15e-05	0.00251284	0.000849996	0.00495139
GMOY000738	GBRI044870	1.3e-36	9.6e-06	3.33e-16	2.42e-11
GMOY000739	GBRI044871	2.98e-09	0.000316444	0.000661787	7.45e-09
GMOY000743	GBRI017354	2.17e-13	6.21e-05	0	6.96e-12
GMOY000747	GBRI017358	1.41e-83	1.69e-07	1.11e-16	7.71e-103
GMOY000760	GBRI016329	5.36e-09	0.000300896	0.00030945	1.77e-06
GMOY000761	GBRI016334	0.000129522	0.000348736	1.11e-16	0.00636129
GMOY000766	GBRI015135	7.21e-09	0.000334026	0.000423076	5.49e-08
GMOY000771	GBRI006396	4.9e-07	0.00126901	0.000545248	2.29e-05
GMOY000772	GBRI006397	1.52e-43	1.25e-06	0	8.78e-46
GMOY000783	GBRI006087	8.35e-12	5.27e-05	0.000480881	2.04e-09
GMOY000785	GBRI018439	1.81e-17	2.64e-05	0.000299121	1.38e-13
GMOY000786	GBRI006357	8.35e-38	1.98e-06	0	1.54e-43
GMOY000795	GBRI015337	1.08e-11	6.53e-05	0.00050167	1.04e-08
GMOY000799	GBRI015330	3.96e-10	0.00022709	1.11e-16	7.24e-11
GMOY000800	GBRI015333	1.55e-40	9.12e-07	0	5.38e-40
GMOY000801	GBRI015329	1.59e-08	0.000433588	0.00188303	4.64e-06
GMOY000802	GBRI015335	1.29e-25	0.000175064	3.33e-16	2e-15
GMOY000808	GBRI018884	8.34e-10	0.000214556	0	5.11e-10
GMOY000810	GBRI018886	1.42e-88	1.18e-06	0	4.49e-65
GMOY000816	GBRI024255	2.02e-17	1.83e-05	1.11e-16	5.11e-14
GMOY000817	GBRI024248	3.84e-10	0.00012223	0.000935707	9.98e-08
GMOY000819	GBRI024252	0.00035618	0.00429266	0.00418218	0.000378463
GMOY000820	GBRI006755	4.33e-51	5.04e-07	0	4.1e-65
GMOY000821	GBRI006760	1.14e-30	5.49e-06	0	8.94e-32
GMOY000824	GBRI006753	2.18e-15	4.62e-05	5.36e-05	2.03e-11
GMOY000825	GBRI006754	1.79e-40	3.38e-06	1.11e-16	5.88e-49
GMOY000833	GBRI032796	4.1e-05	0.00289753	4.53e-10	0.0212003
GMOY000837	GBRI027536	2.99e-37	3.5e-06	1.11e-16	8.52e-35
GMOY000843	GBRI039510	1.33e-116	1.12e-06	3.33e-16	1.12e-63
GMOY000845	GBRI008273	7.22e-13	0.000374568	0.000321597	4.48e-08
GMOY000846	GBRI008275	5.24e-32	1.14e-05	0	9.23e-14
GMOY000850	GBRI005981	1.5e-48	8.37e-07	3.33e-16	2.08e-55
GMOY000851	GBRI005986	5.45e-44	3.16e-06	0	1.53e-28
GMOY000852	GBRI018402	2.63e-05	0.00349512	0.0018727	0.00158846
GMOY000854	GBRI026828	3.97e-09	0.000277466	8.83e-05	4.56e-09
GMOY000860	GBRI012839	6.38e-10	0.000224025	0.000518968	2.16e-06
GMOY000862	GBRI012851	4.07e-17	2.36e-05	1.11e-16	5.93e-18
GMOY000866	GBRI024288	7.88e-89	9.2e-07	1.11e-16	9.71e-64
GMOY000877	GBRI042603	5.59e-13	3.35e-05	2.1e-14	1.01e-13
GMOY000880	GBRI031179	4.49e-05	0.00236992	0	0.000175038
GMOY000882	GBRI031190	1.54e-09	0.000230029	1.11e-16	7.4e-10
GMOY000885	GBRI013621	3.5e-07	4.97e-05	0	4.74e-05
GMOY000891	GBRI026693	2.92e-07	0.000669142	0	9.34e-08
GMOY000895	GBRI008891	4.58e-53	5.9e-07	1.11e-16	2.82e-61
GMOY000906	GBRI012252	3.65e-38	1.04e-05	1.11e-16	4.62e-27
GMOY000915	GBRI002127	3e-12	4.14e-05	9.42e-07	2.33e-11
GMOY000921	GBRI002128	3.76e-08	0.000722733	0.000535127	0.000254442
GMOY000928	GBRI008568	1.88e-16	0.000432092	0.000136419	8.64e-10
GMOY000930	GBRI027522	8.86e-07	0.00139755	0.000764693	1.76e-06
GMOY000937	GBRI043507	2.01e-67	3.42e-07	0	9.28e-84
GMOY000943	GBRI039788	6.69e-19	4.88e-05	8.38e-13	1.35e-12
GMOY000944	GBRI039795	1.65e-17	1.09e-05	0	9.99e-08
GMOY000945	GBRI039794	5.88e-15	2.24e-05	0	6.02e-16
GMOY000957	GBRI029302	4.92e-10	0.000659075	0.000302152	7.66e-08
GMOY000958	GBRI029304	2.92e-22	6.71e-05	6.54e-13	3.62e-14
GMOY000960	GBRI033962	0.00271057	0.00758117	0.0153136	0.0149253
GMOY000962	GBRI031335	1.06e-21	1.81e-05	4.44e-16	1.52e-22
GMOY000964	GBRI018507	6.7e-38	1.35e-05	3.33e-16	1.72e-25
GMOY000975	GBRI019672	1.41e-15	2.17e-05	0	5.91e-18
GMOY000977	GBRI019685	3.61e-12	8.58e-05	0.000526711	1.25e-09
GMOY000978	GBRI019662	6.47e-07	0.000966135	0.0010624	5.46e-06
GMOY000982	GBRI019663	5.99e-32	2.29e-06	1.11e-16	5.5e-30
GMOY000983	GBRI019671	2.78e-124	1.53e-07	0	1.56e-124
GMOY000984	GBRI019676	1.48e-19	9.91e-05	8.23e-05	2.99e-12
GMOY000992	GBRI042143	1.18e-07	0.000118927	0	0.000209152
GMOY000994	GBRI042168	0.000195161	0.00248621	0.000180513	0.015236
GMOY001000	GBRI018860	2.61e-40	1.64e-06	0	3.79e-33
GMOY001005	GBRI030377	4.79e-53	2.71e-05	1.11e-16	1.18e-14
GMOY001010	GBRI025846	0.000436187	0.00529803	0.00935743	0.00548133
GMOY001012	GBRI025848	3.26e-109	5.4e-06	3.33e-16	2.08e-17
GMOY001018	GBRI025828	4.4e-11	6.93e-05	8.8e-05	1.56e-10
GMOY001023	GBRI027425	5.85e-34	1.16e-05	1.11e-16	9.61e-19
GMOY001024	GBRI031174	2.54e-12	7.11e-05	3.15e-05	1.82e-10
GMOY001026	GBRI031173	3.13e-39	2e-06	0	1.02e-33
GMOY001027	GBRI031176	3.17e-13	0.000144781	0.000745977	2.25e-09
GMOY001030	GBRI031163	5.67e-15	3.19e-05	9.56e-05	3e-12
GMOY001033	GBRI023371	3.27e-12	6.65e-05	1.11e-16	4.82e-12
GMOY001036	GBRI023357	3.07e-12	0.000140924	2.22e-16	3.9e-15
GMOY001039	GBRI013890	1.4e-20	1.8e-05	1.97e-14	3.39e-14
GMOY001045	GBRI002620	2.61e-18	3.51e-05	1.11e-16	4.12e-18
GMOY001056	GBRI042465	2.41e-13	5.76e-05	0.000383644	8.28e-13
GMOY001059	GBRI042460	1.08e-26	6.64e-06	5.18e-06	9.97e-21
GMOY001067	GBRI013645	7.76e-88	2.47e-06	0	1.28e-13
GMOY001068	GBRI042555	2.12e-12	8.65e-05	0.000219177	1.3e-11
GMOY001069	GBRI042549	2.23e-16	3.51e-05	4.69e-06	1.14e-14
GMOY001072	GBRI017917	6.24e-09	0.00106492	0.000228945	6.91e-07
GMOY001073	GBRI017922	4.4e-47	2.84e-05	0	8.38e-28
GMOY001075	GBRI017916	3.29e-07	0.00846726	0.000250085	8.89e-07
GMOY001077	GBRI017919	5.9e-246	2.34e-07	0	1.35e-87
GMOY001078	GBRI017915	5.54e-16	0.0020395	8.46e-08	4e-16
GMOY001082	GBRI017932	2.86e-21	5.84e-06	0	1.05e-08
GMOY001086	GBRI023864	0.00042679	0.00197369	0.0032528	0.000545886
GMOY001090	GBRI029729	8.81e-16	2.72e-05	0.000341117	1.18e-14
GMOY001091	GBRI029728	3.44e-36	6.36e-06	1.11e-16	4.05e-29
GMOY001096	GBRI028462	1.74e-09	0.000169622	0.00103553	5.04e-07
GMOY001106	GBRI019668	1.12e-31	6.94e-06	1.85e-14	4.56e-21
GMOY001108	GBRI020470	1.87e-35	3.84e-05	0	5.77e-17
GMOY001113	GBRI020978	2.97e-34	2.54e-06	0	1.08e-34
GMOY001122	GBRI020990	2.92e-14	4.51e-05	0.000291623	8.11e-12
GMOY001126	GBRI031104	9.4e-15	6.93e-05	8.76e-05	9.46e-10
GMOY001131	GBRI044522	1.96e-09	0.000659965	0.000273138	3.65e-08
GMOY001132	GBRI044535	2.5e-10	0.000206782	0.000454803	1.78e-09
GMOY001133	GBRI044534	2.36e-12	0.000154142	0.000325331	7.29e-09
GMOY001137	GBRI044528	3.38e-18	3.34e-05	4.44e-16	6.1e-11
GMOY001138	GBRI044521	4.03e-26	3.86e-06	0	2.9e-24
GMOY001141	GBRI044523	4.2e-27	4.09e-06	1.11e-16	9.89e-26
GMOY001142	GBRI044531	2.91e-12	9.7e-05	0.000601664	4.66e-10
GMOY001147	GBRI030208	2.73e-112	1.4e-07	0	4.81e-146
GMOY001149	GBRI030209	5.59e-17	3.37e-05	7.41e-10	1.36e-13
GMOY001150	GBRI030205	7.49e-45	1.54e-06	2.22e-16	6.98e-75
GMOY001154	GBRI031661	1.95e-34	1.27e-06	1.11e-16	1.14e-37
GMOY001159	GBRI024925	4.44e-47	1.09e-06	1.11e-16	1.09e-41
GMOY001162	GBRI002397	4.46e-25	7.76e-06	6.96e-05	3.4e-18
GMOY001175	GBRI044986	1.64e-37	2.53e-05	2.22e-16	6.35e-20
GMOY001176	GBRI004740	3.31e-18	2.83e-05	8.88e-16	2.73e-15
GMOY001177	GBRI004741	2.32e-18	5.55e-05	0	7.74e-10
GMOY001187	GBRI030492	5.33e-13	0.000107955	0.000229572	4.99e-10
GMOY001188	GBRI030484	3.44e-28	2.27e-05	0	5.66e-24
GMOY001191	GBRI008845	2.85e-18	1.71e-05	0.000416237	1.14e-15
GMOY001192	GBRI008837	4.57e-11	9.51e-05	1.11e-16	3.85e-12
GMOY001196	GBRI008828	2.13e-17	2e-05	7.21e-05	1.06e-15
GMOY001201	GBRI031193	5.1e-26	3.29e-06	2.22e-16	1.04e-32
GMOY001207	GBRI003653	1.3e-38	2.76e-06	1.11e-16	3.72e-27
GMOY001212	GBRI032029	0.000280287	0.0160825	0.000403257	0.00198795
GMOY001218	GBRI031000	1.51e-35	2.74e-06	0	1.87e-29
GMOY001220	GBRI029899	6.28e-167	3.93e-07	1.11e-16	2.43e-125
GMOY001224	GBRI011067	4.3e-32	1.85e-06	1.11e-16	1.29e-39
GMOY001230	GBRI019743	2.89e-36	2.47e-06	1.11e-16	6.26e-40
GMOY001235	GBRI009244	6.25e-99	5e-07	2.22e-16	2.95e-87
GMOY001236	GBRI030807	4.4e-05	0.00333006	0.00154219	0.00755615
GMOY001238	GBRI020933	1.94e-13	5.82e-05	0	4.93e-15
GMOY001243	GBRI017658	6.14e-36	3.55e-06	0	1.08e-33
GMOY001244	GBRI031660	2.65e-07	0.000828195	0.00186166	4.5e-05
GMOY001246	GBRI009514	1.34e-51	1.63e-06	7.77e-16	6.53e-50
GMOY001250	GBRI025056	6.82e-36	1.77e-05	0	1.21e-36
GMOY001257	GBRI034180	2.11e-28	7.81e-06	0	1.04e-20
GMOY001272	GBRI005686	2.3e-10	8.88e-05	0.00016087	4.24e-08
GMOY001275	GBRI005684	1.61e-21	6.56e-05	1.54e-07	3.82e-16
GMOY001276	GBRI005682	7.82e-12	5.76e-05	0.000746055	2.43e-09
GMOY001288	GBRI034236	2.36e-05	0.00258059	0.00175879	2.31e-05
GMOY001290	GBRI034235	1.21e-57	8.21e-07	1.11e-16	5.82e-47
GMOY001300	GBRI040671	8.75e-18	4.88e-05	3.33e-16	8.36e-09
GMOY001302	GBRI040665	1.54e-06	0.000716604	0.000303395	0.000255329
GMOY001310	GBRI015301	5.45e-33	1.86e-06	4.44e-16	3.22e-37
GMOY001321	GBRI031052	2.41e-26	5.11e-06	1.11e-16	2.18e-27
GMOY001325	GBRI022091	1.66e-06	0.00207546	0.00189573	8.1e-05
GMOY001329	GBRI009865	0.000579434	0.00426818	0.00593802	0.000684632
GMOY001330	GBRI009871	7.82e-12	7.76e-05	0.000175855	1.32e-08
GMOY001341	GBRI037035	1.09e-14	2.17e-05	0	4.47e-15
GMOY001346	GBRI027196	7.57e-05	0.00263361	0.00438409	0.00136515
GMOY001348	GBRI027190	8.55e-24	7.93e-06	6.32e-05	2.69e-19
GMOY001352	GBRI020262	2.36e-17	2.07e-05	1.11e-16	1.51e-16
GMOY001354	GBRI020264	8.36e-44	1.73e-06	1.11e-16	3.3e-40
GMOY001357	GBRI020260	2.32e-09	0.000414184	0.000230836	2.41e-06
GMOY001361	GBRI031957	3.83e-15	1.17e-05	2.22e-16	1e-21
GMOY001369	GBRI009890	5.59e-10	0.000131093	1.11e-16	7.22e-10
GMOY001370	GBRI009360	0.00147228	0.0180437	0.00595664	0.0101877
GMOY001373	GBRI038351	2.38e-15	0.000377397	0.000239603	7.65e-11
GMOY001378	GBRI004689	2.03e-11	7.36e-05	0.000322275	3.69e-11
GMOY001380	GBRI004675	9.6e-07	0.000659649	0.000760464	1.92e-06
GMOY001385	GBRI025587	8.81e-101	7.39e-07	2.11e-15	4.97e-17
GMOY001392	GBRI009083	0.000143798	0.00238621	0.00859334	0.00131786
GMOY001393	GBRI009080	5.76e-33	2.45e-06	0	2.07e-29
GMOY001396	GBRI031797	2.79e-13	0.000171611	0.000233409	1.88e-06
GMOY001402	GBRI038344	4.61e-13	3.46e-05	0.000411226	1.7e-10
GMOY001406	GBRI039330	1.26e-06	0.000812433	0.000784053	0.000237632
GMOY001407	GBRI039329	7.37e-10	0.000237193	0.000532094	5.71e-07
GMOY001408	GBRI039307	8.8e-25	9e-06	2.22e-16	6.42e-24
GMOY001434	GBRI001487	2.73e-07	0.000623747	0.00104666	1.1e-06
GMOY001435	GBRI001475	3.09e-11	0.000195636	0.0001613	9.42e-08
GMOY001437	GBRI001476	7.21e-22	6.31e-06	0	2.21e-24
GMOY001445	GBRI025477	3.44e-21	4.08e-05	3.86e-05	2.41e-12
GMOY001448	GBRI020606	2.16e-33	8.13e-06	1.11e-16	6.74e-25
GMOY001450	GBRI016763	1.34e-18	7.44e-06	2.22e-16	2.51e-24
GMOY001452	GBRI003659	5.14e-50	8.37e-07	2.22e-16	2.96e-51
GMOY001457	GBRI017641	2.02e-06	0.00131067	0.000268817	0.00114628
GMOY001459	GBRI017629	2.83e-11	0.000132823	3.33e-16	4.41e-12
GMOY001465	GBRI032447	2.19e-10	0.000179538	0.000669329	7.79e-08
GMOY001466	GBRI032446	1.22e-15	1.77e-05	0.000402328	4.58e-14
GMOY001467	GBRI032445	8.01e-17	1.74e-05	2.22e-16	3.2e-16
GMOY001469	GBRI019785	1.05e-15	3.63e-05	0	4.21e-17
GMOY001473	GBRI020989	6.21e-76	2.22e-07	3.33e-16	2.12e-88
GMOY001474	GBRI044873	2.48e-24	8.34e-06	1.11e-16	1.9e-21
GMOY001475	GBRI044872	1.01e-09	0.000131093	0.000454986	1.26e-08
GMOY001478	GBRI027740	0.000104845	0.0216317	0.00189575	8.2e-05
GMOY001487	GBRI007618	9.99e-11	0.000207977	0.00020978	1.04e-06
GMOY001488	GBRI007607	1.2e-15	1.6e-05	1.11e-16	4.1e-15
GMOY001490	GBRI007621	3.26e-32	1.78e-05	0	1.23e-15
GMOY001494	GBRI033521	2.64e-08	0.000200758	0.00157405	1.33e-06
GMOY001496	GBRI033527	1.09e-15	3.8e-05	4.44e-16	6.07e-17
GMOY001507	GBRI033120	2.66e-12	0.000204771	0.00075768	4.72e-08
GMOY001509	GBRI033136	8.86e-07	0.012099	0.000715083	4.65e-07
GMOY001512	GBRI037246	1.07e-15	0.000108037	0.000176328	1.91e-11
GMOY001514	GBRI006802	1.21e-10	0.00021942	3.47e-06	5.84e-06
GMOY001516	GBRI034668	3.46e-16	4.27e-05	1.11e-16	5.99e-17
GMOY001522	GBRI023956	1.11e-07	0.000855648	0.000299259	2.5e-08
GMOY001528	GBRI030689	2.56e-07	0.00179749	5.96e-10	0.000131389
GMOY001529	GBRI030688	1.16e-10	7.5e-05	8.87e-05	7.58e-11
GMOY001534	GBRI039314	6.46e-23	2.5e-05	3.37e-11	1.73e-14
GMOY001535	GBRI037139	2.08e-43	4.44e-06	1.11e-16	8.13e-43
GMOY001555	GBRI039562	4.74e-13	3.59e-05	9.04e-08	1.56e-12
GMOY001556	GBRI039566	1.57e-85	6.67e-07	1.11e-16	6.71e-71
GMOY001559	GBRI030489	7.34e-38	2.2e-06	4.44e-16	1.91e-30
GMOY001561	GBRI041166	4.04e-26	3.06e-06	4.44e-16	1.24e-31
GMOY001566	GBRI041165	1.16e-30	5.73e-06	1.11e-16	3.35e-30
GMOY001569	GBRI041195	1.87e-18	1.88e-05	4.44e-16	1.29e-19
GMOY001570	GBRI041196	2.78e-12	5.62e-05	0.000284099	6.9e-09
GMOY001572	GBRI039551	2.04e-11	0.000388962	6.38e-05	4.44e-08
GMOY001574	GBRI039558	3.29e-10	0.000147933	0.000378297	1.05e-07
GMOY001577	GBRI034104	4e-21	8.04e-05	1.63e-06	5.95e-15
GMOY001582	GBRI034994	9.41e-33	2.81e-06	2.33e-15	1.21e-35
GMOY001588	GBRI034995	1.47e-72	9.54e-06	2.22e-16	9.35e-21
GMOY001601	GBRI007034	0.0234212	0.0415502	0.0290352	0.0232774
GMOY001607	GBRI001218	0.00395994	0.0160374	0.0141407	0.00473419
GMOY001608	GBRI001195	1.12e-07	0.00039117	2.49e-10	2.72e-07
GMOY001612	GBRI004707	2.91e-15	5.25e-05	0	1.76e-06
GMOY001616	GBRI026789	4.24e-17	7.97e-05	1.11e-16	9.06e-11
GMOY001623	GBRI025506	1.15e-31	2.78e-06	0	3.98e-33
GMOY001632	GBRI003022	0.000134488	0.00370068	0.00623105	0.0023648
GMOY001636	GBRI015249	5.91e-20	1.04e-05	1.46e-05	7.34e-18
GMOY001637	GBRI016628	0.00173629	0.00663774	0.00782863	0.0028462
GMOY001640	GBRI044441	0.000864336	0.00852798	0.00989838	0.00895841
GMOY001641	GBRI030196	7.42e-06	0.0011712	0.00282335	4e-05
GMOY001646	GBRI020964	2.16e-45	2.43e-05	1.11e-16	1.37e-14
GMOY001648	GBRI020967	2.38e-32	4.22e-06	4.44e-16	1.33e-26
GMOY001655	GBRI003228	3.82e-08	0.00056512	0.00100066	1.03e-06
GMOY001659	GBRI018902	1.36e-52	5.04e-07	1.11e-16	6.65e-69
GMOY001668	GBRI017214	3.15e-48	1.55e-06	0	4.75e-37
GMOY001669	GBRI017219	2.66e-19	2.17e-05	2.37e-08	2.29e-17
GMOY001672	GBRI018050	2.61e-15	4.08e-05	6.24e-05	1.46e-11
GMOY001679	GBRI019368	2.81e-17	2.47e-05	8.84e-05	9.24e-13
GMOY001680	GBRI019369	7.34e-08	0.0024559	0.000166935	5.4e-06
GMOY001686	GBRI037691	0.000535931	0.0478365	0.00182549	0.000807191
GMOY001688	GBRI034171	2.47e-69	2.36e-06	5.55e-16	9.07e-48
GMOY001690	GBRI018021	4.69e-16	1.32e-05	1.11e-16	6.42e-16
GMOY001693	GBRI023154	0.00160825	0.0409118	0.00824109	0.00349399
GMOY001698	GBRI033680	1.93e-09	0.000199523	0.00137644	1.55e-07
GMOY001711	GBRI024037	2.15e-07	0.00551909	0	1.8e-05
GMOY001713	GBRI024021	5.41e-07	0.00705775	0	1.55e-05
GMOY001714	GBRI020247	7.32e-08	0.000723343	0.000935743	2.43e-05
GMOY001717	GBRI023973	3.38e-29	2.7e-05	0.000402189	1.5e-18
GMOY001719	GBRI023979	3.37e-05	0.0018134	0.00535421	0.000274693
GMOY001721	GBRI023975	8.18e-33	2.47e-06	2.22e-16	2.35e-26
GMOY001725	GBRI023994	6.99e-07	0.00157867	0.00234562	3.51e-05
GMOY001726	GBRI023992	5.52e-06	0.00140299	0.000174587	1.96e-05
GMOY001728	GBRI023237	0.000495614	0.00326094	0.00105747	0.000234163
GMOY001735	GBRI003763	2.22e-55	2.2e-06	1.11e-16	3e-53
GMOY001738	GBRI030859	6.41e-14	3.96e-05	3.33e-16	1.96e-13
GMOY001740	GBRI030865	4.32e-17	9.23e-06	2.22e-16	1.99e-22
GMOY001742	GBRI030866	2.36e-09	0.000728485	6.07e-05	2.3e-08
GMOY001744	GBRI030884	4.45e-52	1.47e-06	2.22e-16	1.61e-45
GMOY001750	GBRI006374	1.44e-26	3.72e-06	1.11e-16	1.27e-28
GMOY001758	GBRI009728	1.24e-34	2.82e-06	2.22e-16	1.61e-27
GMOY001759	GBRI009725	6.61e-11	0.000248674	0.000227921	7.55e-08
GMOY001761	GBRI045586	5.23e-70	3.2e-06	0	4.36e-12
GMOY001764	GBRI009759	2.37e-06	0.00101516	0.000423351	0.000293137
GMOY001769	GBRI006375	8.11e-05	0.00138457	0	0.000939239
GMOY001770	GBRI006388	4.32e-16	6.56e-05	0.000410049	1.14e-14
GMOY001771	GBRI025373	0.00951878	0.0178942	0.0182055	0.0418366
GMOY001776	GBRI025401	1.06e-37	1.3e-06	0	4.65e-48
GMOY001780	GBRI025432	0.000444374	0.00521819	0.00675706	0.00257266
GMOY001788	GBRI024008	5.85e-11	0.00013648	1.92e-10	9.57e-10
GMOY001794	GBRI016466	8.77e-08	0.000430007	3.33e-16	1.26e-08
GMOY001795	GBRI029398	1.02e-07	0.00114968	0.000341837	2.83e-05
GMOY001798	GBRI021606	3.86e-14	4.95e-05	5.39e-05	1.02e-10
GMOY001799	GBRI031025	9.69e-31	1.86e-06	0	7.59e-41
GMOY001801	GBRI031029	2.84e-20	2.7e-05	1.11e-16	1.27e-14
GMOY001805	GBRI029761	6.28e-42	1.12e-06	3.33e-16	5.02e-49
GMOY001810	GBRI023337	6.61e-20	3.43e-05	0	2.88e-09
GMOY001812	GBRI023343	1.42e-48	1.41e-06	1.33e-15	4.92e-15
GMOY001813	GBRI023331	2.25e-140	3.42e-07	6.66e-16	2.42e-154
GMOY001814	GBRI023338	1.34e-15	3.12e-05	1.32e-14	1.91e-13
GMOY001815	GBRI023340	5.31e-11	8.19e-05	1.6e-06	2.61e-10
GMOY001818	GBRI018911	2.46e-90	1.9e-07	0	7.12e-109
GMOY001823	GBRI018905	3.36e-58	9.59e-07	1.11e-16	3.46e-74
GMOY001828	GBRI030838	3.66e-09	0.000379443	0.000313309	3.75e-09
GMOY001829	GBRI030839	5.38e-14	2.7e-05	1.11e-16	1.36e-15
GMOY001830	GBRI030836	1.83e-08	0.000350778	0.000930688	6.9e-07
GMOY001832	GBRI030861	6.58e-12	0.000230029	0.000107022	4.16e-09
GMOY001833	GBRI030851	1.2e-33	1.09e-06	0	5.53e-46
GMOY001837	GBRI023830	9.71e-26	1.95e-05	2.9e-09	6.73e-17
GMOY001841	GBRI005856	4.76e-30	2.74e-06	0	1.73e-12
GMOY001844	GBRI030684	2.93e-15	7.3e-05	0.000236104	4.92e-10
GMOY001846	GBRI003363	5e-23	0.000136383	3.18e-09	5.07e-19
GMOY001847	GBRI003372	3.7e-13	5.12e-05	0.000300047	4.27e-11
GMOY001848	GBRI003365	1.19e-78	4.1e-06	3.33e-16	9.91e-31
GMOY001860	GBRI034503	1.83e-12	3.4e-05	0	3.19e-15
GMOY001861	GBRI034515	3.55e-06	0.00226357	0.000286409	0.000636632
GMOY001878	GBRI027991	2.25e-33	1.61e-05	1.11e-16	7.01e-21
GMOY001880	GBRI015922	6.4e-07	0.00212769	2.06e-06	0.000203861
GMOY001882	GBRI013884	1.43e-11	0.000198638	0.000518285	3.6e-09
GMOY001884	GBRI015919	0.000112309	0.00216709	8.11e-09	0.00296148
GMOY001885	GBRI015925	1.62e-20	0.000332441	0	3.93e-19
GMOY001886	GBRI015935	2.34e-61	3.93e-07	0	1.48e-74
GMOY001894	GBRI030951	3.93e-14	0.000259575	0.00041466	1.04e-13
GMOY001917	GBRI040698	1.33e-11	0.000137183	0.000419587	1.32e-11
GMOY001924	GBRI011369	4.9e-05	0.00234706	0.00638778	0.00110158
GMOY001925	GBRI011373	5.53e-07	0.000489683	0.00207377	2.86e-05
GMOY001926	GBRI011375	2.54e-12	0.000253697	0.000684414	2.89e-08
GMOY001932	GBRI028042	0.00113226	0.0165727	0.00230736	0.00822932
GMOY001940	GBRI015676	2.74e-40	1.5e-06	1.11e-16	1.31e-34
GMOY001942	GBRI016629	8.35e-38	7.8e-05	0	5.63e-37
GMOY001943	GBRI025180	0.000144508	0.00179657	0.00189592	0.0115344
GMOY001945	GBRI025187	3.93e-11	0.000194268	0.000435995	6.68e-09
GMOY001951	GBRI017013	3.92e-17	3.8e-05	4.57e-05	1.94e-14
GMOY001952	GBRI017017	3.78e-42	1.12e-06	2.22e-16	6.56e-33
GMOY001956	GBRI037183	1.47e-21	1.1e-05	0.000115994	1.07e-18
GMOY001972	GBRI034114	4.6e-11	0.000879401	4.37e-10	2.45e-07
GMOY001976	GBRI039584	0.0003595	0.00516834	0.00594919	0.00717251
GMOY001980	GBRI022220	6.83e-09	0.000303434	0.000650525	5.26e-07
GMOY001982	GBRI031609	1.35e-23	1.14e-05	2.22e-16	7.47e-23
GMOY001983	GBRI023048	2.75e-07	0.000408799	0.00232577	8.06e-06
GMOY001985	GBRI023046	3.2e-11	0.000265817	0	4.95e-06
GMOY001988	GBRI036146	8.23e-05	0.00271866	0.00616598	0.0017919
GMOY001993	GBRI036167	1.65e-10	9.25e-05	0.00028646	1.04e-09
GMOY001994	GBRI036170	1.67e-08	0.000460037	0.000901563	9.22e-07
GMOY001999	GBRI008719	0.011693	0.00727299	0.00902174	0.00866228
GMOY002004	GBRI008722	3.21e-05	0.00249792	0.00138002	4.42e-05
GMOY002007	GBRI008731	1.11e-20	1.71e-05	3.45e-05	3.67e-17
GMOY002018	GBRI008788	1.34e-05	0.00255415	0.00114461	2.54e-05
GMOY002020	GBRI030039	1.78e-26	5.12e-06	4.44e-16	4.54e-24
GMOY002025	GBRI026961	5.05e-38	1.93e-06	0	3.05e-39
GMOY002026	GBRI026960	2.98e-32	5.98e-06	2.22e-16	7.01e-26
GMOY002034	GBRI018992	0.000641932	0.00518463	0.0107606	0.00347111
GMOY002038	GBRI024683	1.24e-06	0.000559683	0.00272174	4.43e-05
GMOY002042	GBRI005022	3.92e-36	9.93e-07	0	1.35e-54
GMOY002046	GBRI012034	1.37e-24	1.52e-05	0.000129547	8.55e-08
GMOY002048	GBRI006294	7.04e-113	1.53e-07	0	2.36e-134
GMOY002049	GBRI019886	5.09e-30	2.72e-06	0	8.19e-36
GMOY002054	GBRI008477	1.25e-05	0.00412549	0.00039608	0.000374602
GMOY002057	GBRI044895	3.05e-81	3.93e-07	7.77e-16	7.66e-70
GMOY002064	GBRI035209	3.75e-05	0.00204314	0.00674623	0.000631231
GMOY002067	GBRI035194	8.74e-31	3.73e-06	0	1.78e-27
GMOY002073	GBRI007484	9.21e-47	1.55e-06	1.11e-16	2.15e-37
GMOY002078	GBRI019565	2.01e-09	0.00023053	0.000195299	1.81e-08
GMOY002087	GBRI004263	1.45e-07	0.000759152	0.00113121	2.42e-06
GMOY002094	GBRI015737	9.77e-49	9.42e-07	0	2.85e-42
GMOY002098	GBRI039826	5.03e-84	4.35e-07	1.11e-16	6.22e-81
GMOY002099	GBRI039825	4.33e-14	5.86e-05	1.11e-16	4.04e-14
GMOY002100	GBRI039820	4.96e-55	2.79e-06	1.11e-16	9.61e-30
GMOY002101	GBRI039824	3.04e-41	3.43e-06	0	4.56e-34
GMOY002103	GBRI028489	5.98e-24	5.77e-06	1.11e-16	2.4e-26
GMOY002110	GBRI008577	3.28e-25	3.15e-06	7.77e-16	3.4e-31
GMOY002116	GBRI030203	3.89e-18	3.94e-05	7.31e-09	8.69e-14
GMOY002117	GBRI016109	5.3e-17	2.67e-05	0	2.52e-18
GMOY002126	GBRI013722	0.000231115	0.00318709	0.00639874	0.00138888
GMOY002136	GBRI016013	1.32e-10	0.000362109	0.000175694	4.28e-05
GMOY002137	GBRI016012	2.11e-46	9.43e-07	2.22e-16	8.08e-50
GMOY002139	GBRI023668	2.35e-24	4.04e-05	0.000151038	1.98e-16
GMOY002148	GBRI020028	2.86e-46	1.78e-06	0	5.38e-39
GMOY002150	GBRI020029	4.48e-32	4.45e-06	3.33e-16	1.57e-23
GMOY002152	GBRI017663	5.85e-72	4.46e-06	1.11e-16	2.46e-68
GMOY002156	GBRI020318	5.03e-05	0.00182475	0.00575264	0.000338877
GMOY002158	GBRI020320	0.00149017	0.0128626	0.00642621	0.00681552
GMOY002159	GBRI020326	9.29e-06	0.0029676	0.000826944	3.79e-05
GMOY002160	GBRI020327	1.16e-28	6.91e-06	1.11e-16	6.25e-23
GMOY002162	GBRI002815	1.62e-10	0.000193158	0.0001689	3.34e-08
GMOY002173	GBRI030685	5.03e-16	1.99e-05	0	3.88e-16
GMOY002176	GBRI023961	4.71e-22	3.79e-05	0	2.06e-15
GMOY002177	GBRI023957	1.26e-07	0.000378261	1.11e-16	2.33e-07
GMOY002179	GBRI023972	1.61e-18	5.33e-05	1e-06	1.73e-12
GMOY002184	GBRI036065	7.59e-12	7.18e-05	0.000172282	2.21e-10
GMOY002185	GBRI036068	1.4e-17	1.21e-05	6.15e-05	1.84e-13
GMOY002188	GBRI036095	2.73e-66	9.87e-05	0	5.58e-37
GMOY002194	GBRI038696	2.37e-17	1.13e-05	3e-06	6.47e-16
GMOY002201	GBRI008400	1.45e-09	0.000503497	0.000619486	2.84e-09
GMOY002204	GBRI043995	7.03e-55	9.42e-07	1.89e-15	9.75e-72
GMOY002205	GBRI044000	4.25e-05	0.00365815	0.00590284	0.000304301
GMOY002210	GBRI036813	2.45e-08	0.000521977	0.00059943	8.52e-07
GMOY002211	GBRI036815	3.36e-13	0.000215625	0.000172442	6.56e-11
GMOY002212	GBRI040651	6.39e-22	2.9e-05	1.11e-16	4.74e-19
GMOY002219	GBRI005008	2.62e-21	8.51e-06	3.78e-05	4.8e-17
GMOY002227	GBRI009462	0.000400213	0.00417728	0.00104501	0.0104142
GMOY002231	GBRI014351	2.21e-22	6.38e-06	0	3.26e-23
GMOY002233	GBRI014232	0.00098957	0.0094558	0.00592842	0.019494
GMOY002234	GBRI014233	2.91e-05	0.00332001	0.0045113	0.000412288
GMOY002240	GBRI034872	1.01e-13	3.5e-05	1.54e-07	1.56e-13
GMOY002244	GBRI019550	6.26e-13	5.23e-05	8.19e-05	1.39e-10
GMOY002245	GBRI038366	0.000137464	0.00202764	0.00579672	0.00226278
GMOY002246	GBRI043675	4.27e-13	0.000331074	1.11e-16	7.67e-16
GMOY002247	GBRI043685	6.17e-05	0.00415535	0.00590134	0.000491827
GMOY002249	GBRI011817	3.31e-11	7.17e-05	1.11e-16	8.34e-12
GMOY002254	GBRI011816	2.06e-06	0.00103202	0.00429159	8.25e-05
GMOY002258	GBRI010960	4.57e-07	0.000540286	0.000315145	0.000368052
GMOY002259	GBRI033728	1.58e-15	8.7e-05	0.000387113	4.58e-14
GMOY002262	GBRI036070	8.01e-10	0.000938242	0.000561375	2.15e-08
GMOY002271	GBRI044048	6.63e-22	4.25e-06	0	3.07e-27
GMOY002274	GBRI015996	6.78e-05	0.00100124	0	0.00220577
GMOY002281	GBRI028003	8.26e-16	7.2e-05	0	7.29e-14
GMOY002292	GBRI001143	1.59e-18	2.73e-05	3.28e-07	1.11e-13
GMOY002293	GBRI001140	0.00131332	0.0088736	0.00348056	0.034358
GMOY002294	GBRI001146	2.61e-16	4.56e-05	0.000222263	6.42e-16
GMOY002300	GBRI032348	2.47e-85	1.15e-06	0	1.15e-78
GMOY002305	GBRI039291	1.88e-09	7.29e-05	2.22e-16	3.33e-05
GMOY002306	GBRI017832	0.00134608	0.0171273	0.00474557	0.0321833
GMOY002308	GBRI017834	4.64e-47	6.07e-06	0	4.58e-33
GMOY002310	GBRI017841	3.93e-25	0.000122375	2.22e-16	1.22e-13
GMOY002311	GBRI011048	2.31e-18	1.3e-05	8.18e-05	1.01e-15
GMOY002316	GBRI034485	1.78e-15	3.8e-05	1.11e-16	1.07e-16
GMOY002318	GBRI007525	1.38e-31	3.46e-06	1.11e-16	2.04e-31
GMOY002325	GBRI012625	0.00252588	0.00858271	0.00243753	0.0238471
GMOY002329	GBRI012038	3.88e-18	9.54e-05	2.09e-14	1.75e-13
GMOY002333	GBRI015334	1.51e-37	1.95e-05	2.22e-16	1.36e-11
GMOY002362	GBRI039785	2.46e-12	0.00051409	1.32e-05	2.02e-11
GMOY002370	GBRI010671	1.41e-05	0.00202879	0.00508876	0.00014871
GMOY002371	GBRI040121	1.59e-27	9.44e-06	3.33e-16	3.47e-24
GMOY002372	GBRI040120	6.31e-21	2.11e-05	2.22e-16	8.85e-20
GMOY002384	GBRI033806	1.37e-09	0.00152479	0.000457657	3.16e-06
GMOY002393	GBRI005255	0.0265892	0.0146963	0.0385807	0.0429777
GMOY002402	GBRI026796	0.0083881	0.0278988	0.0167012	0.0449416
GMOY002403	GBRI008374	3.9e-06	0.00154196	0.000300897	2.08e-06
GMOY002405	GBRI016041	4.77e-41	1.7e-05	0	3.84e-35
GMOY002406	GBRI023518	6.72e-18	6.31e-05	3.48e-13	6.48e-10
GMOY002407	GBRI023516	6.89e-12	0.000303518	0.000211644	8.13e-08
GMOY002408	GBRI023513	8.96e-20	1.08e-05	2.71e-09	6.71e-18
GMOY002410	GBRI023500	8.1e-10	0.000193361	0.0006208	1.3e-08
GMOY002420	GBRI010795	2.84e-33	3.56e-06	0	1.99e-32
GMOY002426	GBRI028088	5.54e-19	1.62e-05	2.22e-16	5.15e-15
GMOY002427	GBRI007021	3.35e-11	0.000198905	0.000416053	5.96e-07
GMOY002431	GBRI033299	2.08e-11	0.000308817	0.00076112	1.87e-07
GMOY002435	GBRI029320	7.9e-16	4.11e-05	0.000252285	7.35e-13
GMOY002437	GBRI029323	3.14e-62	3.42e-07	1.11e-16	4.26e-68
GMOY002442	GBRI029243	7.7e-14	0.000304104	5.49e-07	2.74e-08
GMOY002446	GBRI011275	4.38e-10	0.000140922	0.00110795	3.68e-08
GMOY002447	GBRI011273	2.98e-16	6.9e-05	0	6.3e-10
GMOY002451	GBRI006815	9.16e-31	2.81e-06	3.33e-16	1.08e-30
GMOY002456	GBRI006827	5.31e-144	1.27e-07	6.66e-16	7.13e-158
GMOY002458	GBRI006825	9.71e-14	4.11e-05	0.000606094	9.33e-11
GMOY002467	GBRI006853	1.32e-07	0.000371886	0.00044934	8.85e-08
GMOY002469	GBRI006854	3.51e-05	0.00262374	0.000569504	0.0018008
GMOY002478	GBRI023417	1.44e-21	3.51e-05	0	2.78e-14
GMOY002483	GBRI036969	2.01e-11	4.84e-05	9.99e-16	2.14e-13
GMOY002486	GBRI036966	1.19e-12	3.78e-05	2.22e-16	7.29e-07
GMOY002497	GBRI026858	2.7e-31	6.17e-06	0	3.09e-24
GMOY002503	GBRI041782	6.76e-12	0.000112496	0	2.42e-13
GMOY002505	GBRI041785	2.67e-67	5e-07	0	1.04e-68
GMOY002510	GBRI007886	2.94e-10	0.000177569	0.000311763	9.91e-10
GMOY002525	GBRI014010	6.43e-53	8.83e-06	8.88e-16	1.57e-17
GMOY002526	GBRI014009	4.84e-24	2.15e-05	3.33e-16	2.78e-16
GMOY002527	GBRI013995	2.36e-18	1.7e-05	0	2.93e-11
GMOY002535	GBRI013999	7.26e-66	8.34e-06	0	1.14e-30
GMOY002539	GBRI013998	8.58e-105	1.64e-06	1.11e-16	7.76e-66
GMOY002547	GBRI014653	5.36e-08	0.00046148	0.000718479	0.000331519
GMOY002549	GBRI014655	1e-32	1.55e-05	1.11e-16	1.76e-22
GMOY002551	GBRI014654	7.39e-29	5.13e-06	1.11e-16	1.37e-23
GMOY002553	GBRI035617	1.85e-08	0.00022344	0.00109118	3.4e-07
GMOY002568	GBRI024234	2e-14	4.07e-05	0	1.05e-18
GMOY002569	GBRI024233	8.32e-10	0.000673753	0.000263177	2.38e-05
GMOY002572	GBRI024244	1.82e-10	0.000201245	6.52e-13	4.91e-06
GMOY002573	GBRI025992	3.57e-21	1.03e-05	8.13e-14	3.3e-16
GMOY002575	GBRI007467	3.26e-08	0.000248674	0.00212012	2.52e-06
GMOY002577	GBRI017281	0.000259401	0.0128267	0.000249503	0.00559433
GMOY002579	GBRI017278	0.00914752	0.024585	0.00717457	0.0057685
GMOY002586	GBRI038270	6.85e-06	0.00198077	0.00186759	0.00304167
GMOY002590	GBRI030968	6.76e-05	0.00298465	0.00334014	0.00023811
GMOY002593	GBRI016015	0.00360118	0.0101044	0.018716	0.0124701
GMOY002596	GBRI016014	1.98e-60	8.76e-06	0	4.61e-12
GMOY002602	GBRI019481	5.24e-11	7.86e-05	0.00107239	4.28e-08
GMOY002604	GBRI005139	9.13e-12	3.06e-05	2.22e-16	3.33e-16
GMOY002608	GBRI008171	1.2e-07	0.000316444	0.00243162	3.69e-06
GMOY002613	GBRI008164	6.35e-17	2.58e-05	2.35e-07	3.11e-13
GMOY002619	GBRI008160	1.04e-30	2.68e-06	0	1.19e-29
GMOY002622	GBRI014021	1.66e-20	2.65e-05	3.63e-09	1.77e-18
GMOY002623	GBRI014017	2.71e-123	2.84e-06	0	2.66e-56
GMOY002624	GBRI014024	0.00930504	0.0134237	0.0216256	0.0387936
GMOY002625	GBRI014031	2.81e-50	1.12e-06	0	4.67e-42
GMOY002627	GBRI038159	1.62e-06	0.0044216	0.000327075	2.67e-05
GMOY002634	GBRI026448	2.64e-10	8.49e-05	5.55e-16	1.82e-10
GMOY002649	GBRI028064	8.99e-26	0.000149457	1.11e-16	2.83e-17
GMOY002651	GBRI004988	9.23e-09	0.000211649	0.00105455	6.04e-07
GMOY002655	GBRI004429	1.72e-26	4.12e-06	2.79e-08	1.58e-20
GMOY002657	GBRI004503	2.97e-34	8.27e-05	0	6.64e-39
GMOY002659	GBRI045573	9.87e-41	1.18e-06	0	1.61e-52
GMOY002661	GBRI005618	1.37e-102	2.58e-07	6.66e-16	4.41e-120
GMOY002662	GBRI012180	3.19e-24	3.44e-05	0	7.53e-14
GMOY002664	GBRI029972	2.14e-14	6.34e-05	0	1.05e-12
GMOY002670	GBRI029994	1.29e-06	0.000868162	0.000736024	0.000514944
GMOY002672	GBRI029898	1.14e-12	1.94e-05	0	2.36e-06
GMOY002676	GBRI020480	2.76e-27	5.4e-06	0	1.16e-28
GMOY002679	GBRI020481	7.45e-18	4.08e-05	0	5.76e-18
GMOY002680	GBRI027510	0.00226124	0.0182799	0.0068371	0.00179129
GMOY002684	GBRI030784	1.45e-10	0.000132158	5.26e-07	1.51e-09
GMOY002688	GBRI018624	5.11e-35	1.78e-06	3.33e-16	3.31e-35
GMOY002689	GBRI018623	7.42e-22	3.26e-05	3.58e-06	3.3e-14
GMOY002690	GBRI018610	1.23e-05	0.00184778	0.00221398	6.15e-05
GMOY002691	GBRI013306	7.89e-33	2.73e-05	1.11e-16	5.22e-21
GMOY002700	GBRI022175	7.7e-07	0.000594873	0.00537973	0.000113239
GMOY002706	GBRI011742	5.06e-08	0.00033747	0.000312851	4.62e-05
GMOY002707	GBRI011731	6.07e-17	0.000140329	0.00028879	7.91e-09
GMOY002709	GBRI011726	1.34e-107	9.26e-06	1.11e-16	3.59e-24
GMOY002711	GBRI027239	1.15e-16	0.000118135	0	5.96e-07
GMOY002713	GBRI024912	2.5e-39	2.07e-06	1.11e-16	2.04e-43
GMOY002720	GBRI014040	0.00980971	0.0272665	0.0240218	0.0299087
GMOY002722	GBRI007816	5.89e-05	0.0014438	0.00867171	0.000599972
GMOY002727	GBRI033841	0.00677119	0.0325152	0.0216034	0.0194945
GMOY002728	GBRI033840	5.66e-28	3.36e-06	0	3.04e-29
GMOY002731	GBRI006937	2.49e-12	0.000179159	0.000152363	1.11e-09
GMOY002740	GBRI043455	5.72e-127	1.45e-06	0	6.89e-16
GMOY002746	GBRI015623	8.6e-61	0.000179011	3.33e-16	4.43e-25
GMOY002748	GBRI005985	1.4e-11	0.000633864	0.000133631	3.53e-12
GMOY002749	GBRI005984	3.87e-10	0.000165764	0.00051682	7.87e-09
GMOY002750	GBRI005989	1.5e-19	5.73e-05	6.65e-08	3.25e-13
GMOY002751	GBRI023475	1.1e-34	4.99e-06	1.11e-16	2.51e-23
GMOY002760	GBRI000883	7.53e-35	3.04e-06	4.44e-16	3.22e-26
GMOY002762	GBRI000880	1.16e-75	2.82e-07	0	1.03e-108
GMOY002768	GBRI010687	2.96e-13	5.47e-05	0	1.04e-12
GMOY002769	GBRI010689	9.55e-07	0.000650351	0.00187353	9.85e-06
GMOY002772	GBRI010772	5.4e-40	1.07e-05	0	1.97e-33
GMOY002776	GBRI041115	0.000207737	0.0136384	0.0031668	0.000232406
GMOY002777	GBRI041118	0.000239242	0.00376937	0.00608984	0.00151603
GMOY002778	GBRI003438	0.000225561	0.0109896	0.00592038	0.00113462
GMOY002781	GBRI044914	6.21e-22	1.04e-05	0.000367428	1.1e-17
GMOY002783	GBRI030245	1.85e-08	0.000550155	0.000455174	3.33e-05
GMOY002786	GBRI006913	4.46e-29	2.55e-06	1.11e-16	1.56e-34
GMOY002787	GBRI006912	4.22e-15	3.66e-05	6.66e-16	4.72e-13
GMOY002788	GBRI006915	3.21e-17	2.56e-05	0	2.86e-19
GMOY002789	GBRI006918	8.12e-13	0.00260843	1.43e-13	1.4e-09
GMOY002792	GBRI006899	1.04e-63	2.35e-06	0	2.02e-43
GMOY002795	GBRI001003	6.66e-13	5.15e-05	3.53e-05	2.76e-12
GMOY002798	GBRI045698	5.71e-06	0.00211865	0.00145708	1.31e-05
GMOY002799	GBRI010065	9.6e-24	6.09e-06	1.11e-16	4.39e-26
GMOY002800	GBRI002895	2.52e-95	1.59e-07	0	4.21e-110
GMOY002802	GBRI032175	6.11e-09	0.000296277	0.00104699	1.6e-07
GMOY002803	GBRI032195	3.76e-13	3.64e-05	0.000447278	4.16e-11
GMOY002806	GBRI040353	5.97e-08	0.000313668	3.15e-06	1.41e-07
GMOY002812	GBRI019411	1.21e-14	0.000143751	1.77e-06	3.88e-10
GMOY002822	GBRI018279	6.42e-152	2.89e-07	5.55e-16	1.27e-153
GMOY002827	GBRI037096	2.87e-08	0.000667296	0.000477748	1.41e-05
GMOY002829	GBRI014637	1.62e-05	0.000894377	0	0.000464887
GMOY002836	GBRI034723	3.6e-41	0.000211649	1.11e-16	1.61e-21
GMOY002840	GBRI014175	3.28e-25	4.59e-05	7.86e-05	3.31e-16
GMOY002843	GBRI014172	4.15e-21	5.24e-05	6.66e-16	3.75e-15
GMOY002845	GBRI000300	0.000189561	0.00279443	0.00606341	0.0029502
GMOY002849	GBRI008698	1.41e-17	6.13e-05	0	8.31e-15
GMOY002853	GBRI018297	2.01e-09	0.00025807	0.000435368	2.29e-08
GMOY002854	GBRI018290	4.23e-30	2.25e-05	2.22e-16	1.35e-26
GMOY002859	GBRI040269	1.27e-18	2.42e-05	1.14e-05	1.12e-07
GMOY002865	GBRI018513	1.35e-38	7.98e-06	0	1.63e-09
GMOY002870	GBRI010662	2.28e-05	0.00259146	0.00110529	1.85e-05
GMOY002871	GBRI010652	5.98e-25	1.33e-05	6.17e-05	8.28e-18
GMOY002873	GBRI010653	3.93e-05	0.00177472	0.00602092	0.00147461
GMOY002883	GBRI022640	3.72e-27	2e-06	0	1.06e-41
GMOY002892	GBRI001971	7.37e-110	1.4e-07	0	6.49e-141
GMOY002895	GBRI014998	6.94e-05	0.00586999	0.00108247	0.000338775
GMOY002909	GBRI000139	5.31e-74	3.42e-07	1.11e-16	1.09e-88
GMOY002911	GBRI039542	1.73e-08	0.000519169	0.00149432	1.68e-06
GMOY002913	GBRI039530	9.71e-52	6e-07	2.22e-16	3.87e-60
GMOY002933	GBRI006329	0.00497872	0.0327496	0.00677524	0.00314696
GMOY002937	GBRI006298	4.29e-28	1.63e-05	2.22e-16	3.22e-18
GMOY002941	GBRI007511	2.55e-10	0.000106894	0.000668956	4.59e-09
GMOY002954	GBRI034389	8.05e-07	0.000967819	0.000287869	6.98e-07
GMOY002962	GBRI035355	1.7e-15	2.68e-05	3.33e-16	2e-15
GMOY002968	GBRI035173	4.72e-43	1.12e-06	0	1.64e-40
GMOY002970	GBRI015704	1.14e-29	8.26e-06	1.11e-16	1.39e-23
GMOY002984	GBRI024303	2.67e-20	2.07e-05	0	8.51e-25
GMOY002993	GBRI029857	5.33e-26	1.76e-05	6.59e-05	7.26e-17
GMOY002994	GBRI029848	0.00253939	0.0167666	0.0124075	0.0155885
GMOY002996	GBRI014605	1.7e-49	1.51e-06	0	8.54e-46
GMOY002998	GBRI014580	1.35e-41	9.12e-07	2.22e-16	3.65e-43
GMOY003002	GBRI014748	3.87e-06	0.00206796	0.00186741	1.84e-05
GMOY003003	GBRI044047	9.76e-09	0.000271353	0.000229057	1.29e-07
GMOY003008	GBRI044044	4.07e-52	5e-06	0	1.79e-28
GMOY003015	GBRI003046	1.97e-07	0.000355067	0.00240033	3.49e-06
GMOY003017	GBRI021021	0.00482676	0.0155769	0.0199517	0.0117639
GMOY003025	GBRI044038	3.8e-08	0.000249595	0.00105084	1.3e-06
GMOY003029	GBRI030503	6.63e-32	5.93e-06	2.22e-16	2.05e-29
GMOY003032	GBRI023261	1.8e-20	6.15e-05	2.81e-08	1.52e-11
GMOY003037	GBRI014875	3.04e-21	3.46e-05	2.22e-16	4.7e-21
GMOY003039	GBRI027286	2.23e-05	0.00221263	0.000535221	0.00329802
GMOY003043	GBRI027287	7.09e-15	1.69e-05	0	9.3e-17
GMOY003044	GBRI027290	5.82e-31	5.23e-06	3.33e-16	7.92e-23
GMOY003048	GBRI043017	1.16e-58	3.81e-05	0	4.13e-28
GMOY003050	GBRI043024	1.31e-87	4.77e-06	1.11e-16	1.9e-37
GMOY003052	GBRI020346	6.17e-12	4.78e-05	3.33e-16	3.55e-12
GMOY003055	GBRI024243	2.91e-05	0.00236124	0.00638265	0.00796049
GMOY003061	GBRI024005	1.25e-11	0.000592814	6.44e-05	7.91e-10
GMOY003064	GBRI024015	2.51e-06	0.00111823	0.000578144	9.57e-06
GMOY003069	GBRI024022	1.39e-17	0.000103342	0.000185617	1.1e-08
GMOY003074	GBRI024587	4.09e-06	0.00344941	0.00122446	2.97e-06
GMOY003077	GBRI024580	1.63e-05	0.00155459	0.000605318	0.00439592
GMOY003078	GBRI024598	5.63e-18	7.25e-05	2.71e-05	1.02e-14
GMOY003081	GBRI026628	1.48e-145	4.94e-07	0	4.74e-120
GMOY003084	GBRI026640	0.000360736	0.000512151	1.11e-16	0.0094683
GMOY003085	GBRI026623	9.22e-08	0.000448455	0.000314536	1.18e-07
GMOY003086	GBRI026631	0.00497231	0.0282791	0.00665989	0.0244475
GMOY003093	GBRI012335	4.72e-05	0.00767532	0.00203987	0.00158851
GMOY003103	GBRI039440	3.67e-09	0.000331085	0.00043647	5.87e-08
GMOY003109	GBRI023061	0.000206073	0.00405487	0.00668369	0.000992578
GMOY003112	GBRI023054	3.52e-165	7.44e-07	1.11e-16	6.92e-95
GMOY003113	GBRI023064	2.01e-13	0.00025685	6.43e-05	1.55e-07
GMOY003114	GBRI023051	1.16e-45	9.94e-07	1.11e-16	3.01e-49
GMOY003115	GBRI023056	7.15e-22	9.32e-05	1.03e-13	2.03e-11
GMOY003117	GBRI023036	1.6e-27	2.07e-05	1.11e-16	3.44e-21
GMOY003121	GBRI029863	3.82e-07	0.00152334	0.0013174	2.68e-05
GMOY003127	GBRI030388	3.83e-40	1.76e-06	3.33e-16	5.41e-45
GMOY003135	GBRI035672	0.000100393	0.00388051	0.000573705	0.0052487
GMOY003139	GBRI012957	2.36e-53	3.19e-05	0	9.67e-13
GMOY003144	GBRI011797	2.72e-07	0.00087688	0.00102855	2.02e-06
GMOY003148	GBRI011795	4.39e-32	3.74e-06	0	3.4e-30
GMOY003154	GBRI032049	1.62e-14	0.000183325	0	6.85e-09
GMOY003155	GBRI032050	1.35e-07	0.000340355	0.000192681	0.000172974
GMOY003168	GBRI007540	2.92e-07	0.00137748	0.00149447	2.51e-05
GMOY003169	GBRI026701	9.46e-18	3.23e-05	4.44e-16	1.65e-17
GMOY003170	GBRI026706	8.31e-07	0.00147717	0.000465859	6.15e-07
GMOY003171	GBRI026703	5.96e-24	1.82e-05	0	1.76e-26
GMOY003172	GBRI031054	1.53e-05	0.00507909	0.00212705	6.11e-05
GMOY003181	GBRI032278	5.15e-112	1.59e-07	0	1.85e-132
GMOY003185	GBRI032277	0.00015018	0.00307967	0.00214776	0.00959974
GMOY003187	GBRI032274	2.49e-09	0.00101592	0.000617907	4.65e-07
GMOY003188	GBRI032272	5.09e-78	5.44e-07	5.55e-16	7.89e-100
GMOY003191	GBRI004064	4.51e-05	0.00234172	0.00756457	0.000713529
GMOY003199	GBRI008031	2.4e-05	0.00134725	0.00125487	0.00182296
GMOY003200	GBRI008022	3.01e-18	8.26e-06	0	9.67e-20
GMOY003201	GBRI008029	0.00567917	0.0234023	0.0237607	0.0178594
GMOY003207	GBRI000227	2.63e-36	1.47e-05	1.11e-16	6.47e-31
GMOY003209	GBRI000229	1.24e-33	2.45e-06	0	5.06e-37
GMOY003211	GBRI000218	7e-13	4.84e-05	1.16e-13	5.24e-12
GMOY003217	GBRI006355	1.62e-11	5.22e-05	1.11e-16	7.69e-13
GMOY003221	GBRI025174	8.9e-12	0.00143604	1.19e-05	1.34e-10
GMOY003226	GBRI038604	6.56e-25	6.68e-05	0.000273814	7.16e-19
GMOY003228	GBRI038605	4.58e-05	0.00297978	0.00329396	0.0010949
GMOY003230	GBRI038600	1.67e-30	0.000323344	1.11e-16	6.95e-34
GMOY003232	GBRI038586	5.35e-09	0.000343585	0.000425126	5.88e-06
GMOY003241	GBRI022849	2.78e-20	3.53e-05	3.31e-09	3.45e-18
GMOY003242	GBRI022846	4.98e-34	2.45e-05	0	1.09e-27
GMOY003248	GBRI045695	8.67e-09	0.00024924	0.00182708	1.31e-06
GMOY003250	GBRI018262	6.06e-42	2.19e-06	1.11e-16	2.96e-39
GMOY003260	GBRI034170	1.9e-22	1.77e-05	0	9.01e-16
GMOY003261	GBRI034174	1.21e-18	2.46e-05	0.000316741	5.39e-16
GMOY003262	GBRI034172	1.67e-21	1.69e-05	8.71e-07	8.19e-16
GMOY003263	GBRI034168	6.48e-11	6.02e-05	0	3.69e-12
GMOY003265	GBRI010355	7.5e-09	0.000199844	0.000103013	1.23e-07
GMOY003271	GBRI021564	0.0173176	0.0333212	0.0193489	0.0128232
GMOY003273	GBRI021575	0.00142427	0.00540149	0.00280138	0.0164724
GMOY003275	GBRI012178	5.85e-13	0.000103083	0.000283203	1.41e-08
GMOY003277	GBRI028147	4.61e-258	3.17e-06	4.44e-16	1.79e-24
GMOY003278	GBRI045592	1.58e-38	3.15e-06	1.11e-16	7.69e-44
GMOY003280	GBRI022786	1.83e-06	0.00156932	3.33e-16	1.08e-07
GMOY003281	GBRI022788	1.67e-45	1.78e-06	1.11e-16	1.5e-32
GMOY003285	GBRI000743	7.39e-24	6.31e-06	0	5.54e-29
GMOY003292	GBRI000748	1.77e-47	7.37e-06	1.11e-16	6.63e-43
GMOY003296	GBRI000713	5.22e-08	0.000718252	0.000105489	4.96e-09
GMOY003302	GBRI000710	1.42e-08	0.000283605	0.000523865	7.44e-07
GMOY003306	GBRI042428	6.43e-10	0.000148013	1.11e-16	4.87e-13
GMOY003310	GBRI018791	6.08e-17	0.00014076	1.11e-16	7.94e-12
GMOY003323	GBRI018818	1.74e-12	0.00150427	0	1.65e-10
GMOY003325	GBRI005363	3.15e-19	1.07e-05	4.44e-16	1.37e-17
GMOY003329	GBRI029713	1.29e-12	2.64e-05	5.55e-16	1.22e-18
GMOY003330	GBRI029710	2.32e-09	0.00028004	0.000704045	1.66e-06
GMOY003339	GBRI040644	1.03e-37	4.58e-06	1.11e-16	4.19e-33
GMOY003342	GBRI011967	0.00101199	0.00494303	0.0133356	0.0309759
GMOY003349	GBRI008569	7.39e-22	1.27e-05	2.22e-16	4.07e-21
GMOY003353	GBRI016175	2e-44	1.63e-06	0	1.76e-48
GMOY003360	GBRI014123	2.07e-144	4.52e-07	2.22e-16	3.01e-113
GMOY003363	GBRI014136	0.000138815	0.00227301	0.00108352	4.6e-05
GMOY003367	GBRI020325	2.34e-06	0.00107573	0.00186804	1.92e-05
GMOY003371	GBRI017361	4.85e-63	1.06e-06	0	2.35e-62
GMOY003382	GBRI020025	4.16e-15	0.00017533	4.92e-07	2.97e-15
GMOY003385	GBRI044732	8.85e-117	9.63e-07	2.22e-15	8.79e-19
GMOY003389	GBRI014866	5.87e-07	0.00167863	0.00157183	0.000205746
GMOY003390	GBRI035401	3.23e-110	1.53e-07	0	2.03e-126
GMOY003394	GBRI003185	2.21e-27	2.68e-06	0	6.85e-28
GMOY003398	GBRI026265	1.93e-13	0.000125983	7.35e-05	3.24e-06
GMOY003401	GBRI026262	2.33e-14	3.51e-05	0	7.65e-15
GMOY003402	GBRI026258	4.53e-11	0.000106822	0.000401248	1.73e-07
GMOY003403	GBRI026264	5.58e-08	0.000308817	0.0013502	1.92e-06
GMOY003404	GBRI026260	2.25e-07	0.000698884	0.00197328	1e-05
GMOY003410	GBRI023419	4.85e-07	0.000452026	0.000363536	0.000619208
GMOY003411	GBRI023420	2.56e-40	5.24e-05	1.11e-16	8.34e-26
GMOY003413	GBRI014670	1.97e-08	0.00028007	0.000361104	4.01e-08
GMOY003414	GBRI014669	3.11e-84	7.76e-07	0	4.31e-18
GMOY003417	GBRI013017	1.22e-23	8.35e-06	7.59e-06	4.29e-19
GMOY003418	GBRI013002	4.41e-06	0.00165906	0.000439767	0.00206446
GMOY003419	GBRI012996	6.61e-08	0.000414184	0.00125918	2.51e-06
GMOY003421	GBRI012998	4.14e-16	2.39e-05	5.05e-14	5.61e-14
GMOY003424	GBRI019480	5.96e-11	0.000134587	0.000170578	3e-10
GMOY003430	GBRI020524	1.71e-05	0.00136808	0.00333876	0.000140644
GMOY003433	GBRI044788	7.85e-13	5.63e-05	0.00039346	2.47e-09
GMOY003434	GBRI044791	3.48e-16	2.42e-05	4.19e-09	2.11e-15
GMOY003435	GBRI010315	1.58e-11	5.83e-05	0.000649886	4.37e-09
GMOY003443	GBRI002646	1.11e-11	0.000537437	1.91e-08	2.54e-06
GMOY003445	GBRI043746	8.78e-113	1.41e-06	2.22e-16	3.88e-76
GMOY003447	GBRI039304	2.05e-07	0.000486503	0.000312845	0.000170112
GMOY003448	GBRI039312	2.23e-05	0.0014438	0.00328172	0.00113349
GMOY003449	GBRI039306	7.37e-10	0.000195636	0.00119713	9.07e-07
GMOY003450	GBRI039286	1.56e-07	0.000775968	0.00186385	1.18e-05
GMOY003457	GBRI039285	3.33e-09	0.000564673	0.000389406	9.02e-07
GMOY003463	GBRI015845	9.98e-06	0.0016014	0.00293075	0.00077806
GMOY003467	GBRI045038	0.000222992	0.0106774	0.000222258	9.88e-05
GMOY003476	GBRI037489	4.55e-10	0.000122247	3.33e-16	3.98e-11
GMOY003480	GBRI037454	5.59e-23	4.51e-06	3.33e-16	1.02e-23
GMOY003481	GBRI037457	5.51e-15	2.72e-05	3.33e-16	3.3e-16
GMOY003482	GBRI037456	5.84e-58	1.52e-06	1.11e-16	1.06e-47
GMOY003485	GBRI037458	1.4e-13	0.000166451	3.47e-05	8.55e-13
GMOY003489	GBRI037437	4.16e-100	1.95e-05	0	1.2e-42
GMOY003502	GBRI039401	1.78e-08	0.000411757	1.35e-05	3.97e-09
GMOY003510	GBRI016804	2.65e-12	0.000466963	0.000178131	1.54e-09
GMOY003511	GBRI016806	0.0212907	0.0171328	0.0456505	0.0420751
GMOY003520	GBRI003179	1.47e-35	1.86e-06	3.33e-16	2.2e-30
GMOY003533	GBRI034366	0.000527336	0.00630434	0.000346112	0.0179646
GMOY003544	GBRI029823	9.7e-18	1.08e-05	0	8.69e-19
GMOY003546	GBRI029813	1.91e-06	0.000738858	1.02e-07	2.42e-07
GMOY003547	GBRI029821	9.2e-08	0.000376132	0.000176814	1.56e-07
GMOY003550	GBRI011947	4.83e-48	1.57e-06	0	3.17e-41
GMOY003552	GBRI011978	1.34e-10	0.000153582	0.000254488	7.13e-10
GMOY003553	GBRI011974	1.72e-23	9.23e-06	2.22e-16	1.88e-19
GMOY003555	GBRI020914	9.49e-43	9.9e-06	0	6.03e-33
GMOY003560	GBRI044675	4.08e-133	3.42e-07	0	2.38e-107
GMOY003563	GBRI002204	3.5e-26	3.67e-06	0	5.19e-25
GMOY003564	GBRI032969	1.52e-52	9.11e-06	0	2.94e-32
GMOY003566	GBRI036288	5.81e-28	9.91e-06	1.44e-15	8.98e-23
GMOY003570	GBRI013245	8.28e-07	0.000452922	0.000230556	0.000925923
GMOY003583	GBRI034409	1.86e-56	4.94e-07	2.22e-16	1.24e-52
GMOY003584	GBRI031572	1.73e-25	6.62e-06	4.44e-16	8.26e-22
GMOY003593	GBRI022729	2.7e-18	1.78e-05	1.11e-16	2e-17
GMOY003600	GBRI022739	3.4e-49	2.13e-06	4.44e-16	2.18e-56
GMOY003605	GBRI023076	1.36e-32	1.86e-06	1.11e-16	3.02e-28
GMOY003612	GBRI021081	8.03e-09	0.00131904	5.27e-05	3.36e-05
GMOY003615	GBRI021083	2.24e-05	0.00167704	0.00589808	0.000211947
GMOY003616	GBRI021079	3.51e-30	2.43e-06	0	6.03e-31
GMOY003621	GBRI014531	9.3e-12	0.000158461	1.35e-07	1.35e-05
GMOY003626	GBRI007769	0.000450014	0.00743102	0.00880916	0.00472042
GMOY003627	GBRI018254	1.97e-22	4.32e-05	0.000246927	2.53e-18
GMOY003631	GBRI040723	8.05e-30	5.21e-06	2e-15	3.51e-21
GMOY003632	GBRI026082	1.59e-69	6.98e-07	1.11e-16	1.8e-58
GMOY003638	GBRI042947	1.78e-11	0.000131093	4.44e-16	5.37e-13
GMOY003640	GBRI042951	2.5e-11	0.000293733	0.000288851	2.92e-06
GMOY003644	GBRI002554	1.85e-06	0.00117321	0.00274521	6.6e-05
GMOY003646	GBRI002561	2.85e-08	0.000858755	0.000462513	7.95e-07
GMOY003647	GBRI002557	4.48e-14	4.94e-05	1.54e-07	5.71e-07
GMOY003650	GBRI002552	4.54e-59	1.56e-05	0	3.57e-15
GMOY003652	GBRI002574	3.69e-124	2.27e-06	5.55e-16	2.16e-35
GMOY003657	GBRI002518	3.56e-34	7.95e-06	0	1.95e-26
GMOY003659	GBRI016681	3.79e-23	4.67e-06	1.11e-16	7.85e-27
GMOY003660	GBRI016683	0.00095843	0.000803762	5.55e-16	0.0161505
GMOY003661	GBRI001332	2.4e-20	1.37e-05	1.05e-14	2.2e-18
GMOY003664	GBRI036614	2.21e-34	2e-06	0	9.63e-36
GMOY003672	GBRI036350	1e-60	1.86e-06	2.22e-16	4.61e-71
GMOY003676	GBRI008426	3.12e-09	0.000335102	0.000467403	4.45e-08
GMOY003678	GBRI008425	1.82e-16	2.93e-05	0.000226551	1.63e-11
GMOY003680	GBRI008440	3.72e-74	4.43e-06	0	4.47e-31
GMOY003683	GBRI039139	0.000853473	0.0100541	0.00572341	0.00487628
GMOY003684	GBRI039132	8.97e-08	0.000320912	0	2.3e-08
GMOY003689	GBRI039124	6.95e-06	0.000964434	0.00282511	8.07e-05
GMOY003690	GBRI039118	1.68e-05	0.00190248	0.00440705	6.75e-05
GMOY003691	GBRI000260	0.00115965	0.0091125	0.00724069	0.0151539
GMOY003693	GBRI002675	9.95e-16	4.64e-05	0.000222548	3.33e-13
GMOY003697	GBRI002662	1.56e-12	5.33e-05	0.000646946	2.55e-10
GMOY003709	GBRI027701	1.75e-67	3.23e-06	6.66e-16	1.11e-42
GMOY003712	GBRI027728	5.05e-10	0.00015384	0.000792711	4.1e-07
GMOY003714	GBRI020636	1.74e-06	0.000936686	0.000233296	1.79e-06
GMOY003720	GBRI020637	8.37e-31	2.63e-06	3.33e-16	4.31e-24
GMOY003722	GBRI036387	1.92e-71	5.24e-06	0	3e-39
GMOY003724	GBRI036386	1.53e-14	3.57e-05	4.44e-16	4.81e-14
GMOY003730	GBRI010081	1.16e-06	0.000721695	0.00137746	3.59e-06
GMOY003732	GBRI010082	2.05e-22	8.18e-06	0	1.74e-22
GMOY003741	GBRI042916	0.00141574	0.00204853	0.00332965	0.0270881
GMOY003743	GBRI036479	4.97e-11	5.24e-05	0.0013523	2.6e-08
GMOY003745	GBRI027585	5.06e-08	0.000371295	0.0021999	2.02e-05
GMOY003747	GBRI027567	0.00324232	0.00867255	0.0160131	0.00768406
GMOY003754	GBRI014080	0.00039563	0.00294208	0.000218456	0.0197665
GMOY003758	GBRI029711	5.71e-12	0.000139572	0.000195121	3.06e-08
GMOY003760	GBRI033892	4.2e-12	0.000242731	0.000180761	4e-08
GMOY003763	GBRI033894	1.21e-10	7.72e-05	0.000307949	4.48e-10
GMOY003764	GBRI033887	1.4e-06	0.00184257	1.06e-06	0.000341559
GMOY003766	GBRI033897	4.67e-22	9.08e-06	4.62e-06	3.71e-18
GMOY003770	GBRI039114	1.73e-05	0.00197674	1.11e-16	0.00109803
GMOY003771	GBRI039117	4.93e-06	0.00856375	0.000424378	3.94e-05
GMOY003772	GBRI033590	4.43e-67	4.77e-07	0	3.72e-71
GMOY003776	GBRI038292	1.28e-05	0.00252941	0.000537307	0.00286353
GMOY003778	GBRI021207	1.56e-35	1.22e-05	1.11e-16	1.53e-23
GMOY003782	GBRI038272	1.14e-12	8.34e-05	0.00023069	1.76e-08
GMOY003783	GBRI030966	1.28e-52	1.44e-06	1.11e-16	9.48e-63
GMOY003784	GBRI038271	4.71e-18	3.94e-05	0.000407112	3.14e-11
GMOY003785	GBRI030965	8.16e-59	4.37e-06	1.11e-16	4.82e-35
GMOY003789	GBRI013619	0.00119802	0.00879207	0.00906789	0.0102424
GMOY003808	GBRI019806	2.83e-148	1.4e-07	1.11e-16	5.4e-151
GMOY003809	GBRI019797	6.3e-19	9.28e-06	1.11e-16	4.87e-18
GMOY003820	GBRI037667	1.02e-16	2.48e-05	0.00040236	6.15e-15
GMOY003823	GBRI037665	8.11e-23	3.74e-05	0.000346306	6.62e-08
GMOY003826	GBRI037654	3.32e-35	3.04e-06	0	4.85e-27
GMOY003827	GBRI037655	2.23e-16	4.62e-05	0.000346977	1.06e-15
GMOY003832	GBRI042182	6.16e-15	3.94e-05	2.11e-07	1.78e-13
GMOY003841	GBRI039370	6.83e-14	3.27e-05	0.000149402	1.29e-10
GMOY003844	GBRI006131	1.95e-12	5.88e-05	5.23e-05	9.22e-09
GMOY003845	GBRI006118	0.00138049	0.0113103	0.00462962	0.0377354
GMOY003846	GBRI030176	1.6e-07	0.000325569	1.11e-16	2.54e-08
GMOY003847	GBRI030180	3.9e-06	0.00188323	0.000530551	2.66e-06
GMOY003849	GBRI030179	9.32e-71	3.66e-06	0	1.21e-52
GMOY003850	GBRI030182	2.6e-24	4.17e-06	1.11e-16	1.04e-30
GMOY003853	GBRI030175	2.37e-08	0.000256709	0.00137931	4.34e-06
GMOY003855	GBRI030189	3.99e-23	1.48e-05	2.22e-16	3.26e-21
GMOY003857	GBRI034956	8.91e-11	9.98e-05	0.000375414	1.46e-09
GMOY003860	GBRI010245	1.83e-16	2.41e-05	8.41e-10	8.67e-14
GMOY003862	GBRI010248	1.95e-13	8.44e-05	0.000339883	2.03e-10
GMOY003864	GBRI043900	0.000233892	0.0106243	0.000221615	0.00112145
GMOY003870	GBRI024864	1.56e-130	4.7e-06	1.11e-16	1.49e-19
GMOY003879	GBRI041688	2.4e-10	0.000141277	0.000558209	1.74e-08
GMOY003886	GBRI034743	4.59e-05	0.00363201	0.00351483	0.00240738
GMOY003900	GBRI043763	7.33e-20	5.01e-05	0	2.16e-20
GMOY003904	GBRI023801	1.46e-25	3.21e-06	3.33e-16	2e-25
GMOY003907	GBRI023806	1.04e-12	0.000130408	0.000262963	1.3e-08
GMOY003908	GBRI023799	9.25e-30	6.2e-06	1.11e-16	8.43e-28
GMOY003909	GBRI009643	6.07e-21	1.86e-05	3.33e-16	5e-15
GMOY003913	GBRI027015	8.4e-07	0.000714709	0.000661214	0.000152042
GMOY003916	GBRI024895	1.25e-18	2.83e-05	4.77e-15	1.02e-15
GMOY003927	GBRI014843	3.71e-26	9.09e-05	8.47e-09	4.12e-09
GMOY003929	GBRI008483	1.07e-22	5.6e-06	8.88e-16	1.41e-30
GMOY003933	GBRI013292	9.84e-07	0.000606383	0	7.34e-07
GMOY003935	GBRI029444	9.57e-10	0.000128852	1.08e-10	1.27e-09
GMOY003948	GBRI008495	5.35e-29	3.13e-05	2.63e-14	4.91e-10
GMOY003953	GBRI043163	4.1e-82	1.64e-06	0	3.1e-16
GMOY003958	GBRI043148	0.00479774	0.0126299	0.00518345	0.0381485
GMOY003962	GBRI010453	8.91e-09	0.000805166	5.48e-05	3.4e-06
GMOY003963	GBRI010446	1.3e-05	0.00154519	0.000248227	0.00181379
GMOY003964	GBRI010448	0.00624928	0.0172771	0.0139636	0.0371822
GMOY003976	GBRI044949	1.15e-09	0.000163375	0.000441625	0.000162075
GMOY003984	GBRI042583	5.84e-05	0.00226671	0.00807081	0.00102234
GMOY003985	GBRI013733	9.74e-05	0.0040238	0.00588793	0.00163312
GMOY003987	GBRI006275	1.38e-34	1.64e-06	1.11e-16	1.53e-40
GMOY003988	GBRI030376	6.51e-09	0.000498305	0.000374901	2.42e-06
GMOY003989	GBRI019736	9.52e-40	4.45e-06	0	4.54e-34
GMOY003990	GBRI019726	8.33e-39	3.74e-06	0	1.3e-35
GMOY003996	GBRI018515	1.35e-07	0.00041022	1.11e-16	1.08e-08
GMOY003998	GBRI022723	3.12e-17	2.35e-05	8.57e-05	5.98e-13
GMOY003999	GBRI022711	0.00666808	0.0203972	0.00686853	0.0347893
GMOY004001	GBRI024810	7.13e-34	2.91e-06	1.11e-16	2.31e-36
GMOY004003	GBRI024814	1.27e-14	6.21e-05	6.51e-05	2.14e-12
GMOY004004	GBRI024811	3.99e-13	4.5e-05	0.000316167	2.5e-11
GMOY004009	GBRI016121	1.06e-38	8.97e-05	1.11e-16	1.22e-31
GMOY004012	GBRI016115	9.93e-127	7.39e-07	0	6.53e-83
GMOY004026	GBRI004920	4.82e-67	3.66e-06	5.55e-16	1.27e-52
GMOY004027	GBRI004917	2.35e-11	0.000131127	1.11e-16	2.38e-12
GMOY004033	GBRI033499	7.64e-91	8.93e-07	2.22e-16	3e-78
GMOY004038	GBRI033875	2.57e-21	4.94e-05	1.49e-07	3.87e-14
GMOY004041	GBRI010636	6.29e-37	1.51e-06	2.22e-16	1.78e-38
GMOY004046	GBRI028101	7.53e-12	4.53e-05	0	8.67e-14
GMOY004049	GBRI011420	9.82e-10	0.000217211	0.000470093	1.21e-06
GMOY004050	GBRI011416	2.83e-08	0.000575891	0.000416471	9.47e-06
GMOY004052	GBRI011423	0.000629434	0.00569034	0.0121407	0.0014989
GMOY004053	GBRI011417	3.05e-144	8.85e-08	0	5.07e-186
GMOY004054	GBRI011424	2.58e-18	1.61e-05	4.13e-06	1.16e-16
GMOY004057	GBRI014160	4.76e-19	1.71e-05	1.11e-16	1.95e-19
GMOY004061	GBRI014171	8.95e-06	0.0014586	0.00318023	3.01e-05
GMOY004062	GBRI014176	1.58e-08	0.000195653	0.00103387	2.5e-07
GMOY004072	GBRI042591	2.69e-08	0.000531492	0.000465183	2.97e-07
GMOY004081	GBRI024285	7.79e-58	1.12e-06	0	6.16e-53
GMOY004089	GBRI041213	3.27e-37	1.63e-06	1.11e-16	1.5e-31
GMOY004108	GBRI026816	2.3e-10	0.000128551	0.000899528	1.06e-08
GMOY004109	GBRI026810	2.48e-18	8.58e-05	0.00037907	1.82e-12
GMOY004114	GBRI039765	4.88e-14	2.53e-05	0	3.74e-07
GMOY004118	GBRI035359	3.44e-194	8.3e-06	0	3.37e-13
GMOY004120	GBRI035357	1.77e-12	9.29e-05	4.44e-16	3.85e-13
GMOY004122	GBRI002982	8.37e-46	1.02e-06	0	2.61e-39
GMOY004123	GBRI002981	2.7e-10	0.000228351	0.000164353	1.28e-06
GMOY004126	GBRI034649	3.37e-21	1.07e-05	0	5.96e-22
GMOY004129	GBRI010488	7.55e-71	2.83e-05	0	5.45e-19
GMOY004130	GBRI004889	4.43e-23	1.9e-05	0.000404174	2.34e-18
GMOY004132	GBRI004896	3.65e-15	6.59e-05	1.11e-16	3.32e-16
GMOY004134	GBRI019061	7.45e-31	7.53e-06	0	5.94e-35
GMOY004135	GBRI021514	9.35e-56	5.79e-07	0	1.12e-56
GMOY004136	GBRI022639	1.14e-06	0.00172882	0.00132314	0.001017
GMOY004142	GBRI035115	9.63e-12	0.000257551	6.91e-05	1.48e-11
GMOY004143	GBRI035097	1.53e-16	0.000176419	1.08e-14	6.56e-12
GMOY004144	GBRI039303	1.4e-11	0.000100226	0.000164132	2.18e-08
GMOY004145	GBRI039302	1.38e-06	0.00116002	0.00352757	6.88e-05
GMOY004150	GBRI015060	3.49e-28	4e-06	0	1.87e-29
GMOY004151	GBRI015061	2.19e-64	8.19e-07	0	1.27e-93
GMOY004152	GBRI016361	1.12e-15	2.44e-05	0.000410193	4.01e-13
GMOY004154	GBRI016364	1.92e-24	8.04e-06	1.11e-16	2.97e-21
GMOY004155	GBRI016359	1.1e-60	3.76e-06	1.11e-16	1.13e-56
GMOY004158	GBRI031829	1.1e-63	1.09e-06	0	5.97e-14
GMOY004162	GBRI003980	5.46e-97	4.89e-05	0	5.68e-39
GMOY004165	GBRI003991	8.74e-12	0.000145523	0.000389415	8.89e-12
GMOY004167	GBRI003994	3.21e-11	3.74e-05	1.11e-16	3.44e-15
GMOY004168	GBRI003993	4.22e-22	1.04e-05	3.05e-06	8.12e-18
GMOY004172	GBRI020399	7.06e-48	8.58e-07	0	2.3e-53
GMOY004174	GBRI029389	1.68e-16	1.31e-05	0	1.47e-07
GMOY004176	GBRI031047	3.86e-17	2.42e-05	0.000205226	2.28e-12
GMOY004180	GBRI032663	4.06e-15	3.55e-05	3.33e-16	7.67e-16
GMOY004191	GBRI006075	1.71e-59	4.36e-06	1.11e-16	2.18e-38
GMOY004193	GBRI006071	1.03e-08	0.0003076	1.11e-16	2.6e-09
GMOY004199	GBRI002144	2.43e-06	0.000518798	0.00192782	0.000157713
GMOY004203	GBRI030686	7.8e-06	0.0018078	0.00148606	0.000885944
GMOY004208	GBRI040183	3.18e-07	0.00035034	0.000410519	0.000869266
GMOY004214	GBRI043994	2.04e-08	0.000347742	1.97e-13	5.68e-08
GMOY004217	GBRI044001	4.92e-61	1.69e-06	1.11e-16	1.9e-40
GMOY004219	GBRI043169	5.5e-07	0.000751706	0.000321661	0.000624503
GMOY004221	GBRI006798	0.00396701	0.0207942	0.00278127	0.0293669
GMOY004231	GBRI004607	5.16e-20	2.7e-05	9.88e-15	3.13e-16
GMOY004232	GBRI004595	7.91e-05	0.00191649	0.00287508	0.00283698
GMOY004233	GBRI004596	1.15e-06	0.000921972	0.00222296	2.49e-05
GMOY004234	GBRI032425	1.67e-07	0.0014548	0.00105793	8.15e-06
GMOY004236	GBRI032428	3.56e-140	9.61e-06	0	1.13e-38
GMOY004237	GBRI032422	1.98e-42	1.54e-06	0	2.81e-36
GMOY004239	GBRI032421	3.14e-14	3.8e-05	1.11e-16	2.25e-13
GMOY004244	GBRI015074	1.93e-33	2.48e-06	0	1.3e-31
GMOY004245	GBRI015073	7.89e-41	1.86e-06	1.11e-16	7.22e-35
GMOY004246	GBRI015086	1.25e-17	1.75e-05	0	1.86e-21
GMOY004250	GBRI015097	8.8e-53	5.67e-07	2.22e-16	7.3e-58
GMOY004253	GBRI012636	3.01e-90	3.93e-07	3.33e-16	1.53e-85
GMOY004254	GBRI038997	0.0323289	0.0175389	0.0291088	0.0403169
GMOY004256	GBRI038993	1.76e-19	3.51e-05	1.91e-13	1.87e-14
GMOY004264	GBRI038974	3.04e-09	0.000367622	0	7.57e-10
GMOY004272	GBRI034974	4.76e-19	1.08e-05	0	9.42e-21
GMOY004273	GBRI034971	2.89e-17	3.51e-05	3.33e-16	4.13e-18
GMOY004274	GBRI044740	2.87e-05	0.0018134	0.00098229	3.95e-05
GMOY004276	GBRI044749	4.42e-13	4.67e-05	0.000293945	1.53e-11
GMOY004282	GBRI007509	2.64e-06	0.00131474	0.00189607	0.000246586
GMOY004287	GBRI030585	4.14e-13	0.000187601	0.000119114	1.94e-09
GMOY004288	GBRI030587	3.68e-16	3.35e-05	0.000415564	4.83e-15
GMOY004296	GBRI022617	1.03e-07	0.00062376	0.000512494	9.64e-05
GMOY004297	GBRI024607	8e-140	1.09e-06	0	2.07e-21
GMOY004302	GBRI022654	4.81e-21	0.000152002	2.22e-16	2.73e-12
GMOY004315	GBRI017082	4.95e-24	1.8e-05	1.11e-16	1.37e-18
GMOY004329	GBRI015603	1.8e-08	0.000368033	0.000768429	6.13e-07
GMOY004334	GBRI003924	2.7e-43	1.23e-05	1.11e-16	1.82e-31
GMOY004336	GBRI003921	8.03e-21	1.46e-05	0	5.93e-22
GMOY004338	GBRI003925	1.05e-24	4.66e-06	0	2.39e-24
GMOY004342	GBRI008480	1.3e-15	1.3e-05	1.11e-16	2.65e-19
GMOY004346	GBRI035364	1.48e-18	5.01e-06	0	2.18e-09
GMOY004351	GBRI009773	9.79e-45	3.05e-06	0	6.98e-36
GMOY004353	GBRI009777	2.39e-07	0.00150501	1.11e-16	1.71e-09
GMOY004354	GBRI009758	6.91e-06	0.000962886	0.00581831	9.29e-05
GMOY004358	GBRI024378	1.58e-21	9.74e-06	0.000172103	1.63e-17
GMOY004361	GBRI020614	5.02e-97	1.88e-07	2.55e-15	2.88e-103
GMOY004365	GBRI043641	1.09e-15	7.24e-05	0.000128968	3.41e-10
GMOY004373	GBRI018494	2.53e-26	3.73e-06	1.11e-16	3.82e-25
GMOY004374	GBRI018488	3.41e-07	0.000461662	0.000382947	1.08e-06
GMOY004378	GBRI018498	6.88e-07	0.000692389	0.00107478	1.17e-06
GMOY004380	GBRI029227	0.0102045	0.0361406	0.0132621	0.0371444
GMOY004395	GBRI025362	3.76e-50	1.5e-06	2.22e-16	1.34e-46
GMOY004398	GBRI012039	2.74e-40	2.31e-06	0	1.14e-45
GMOY004399	GBRI031437	1.62e-26	4.08e-06	0	2.21e-23
GMOY004403	GBRI013653	8.77e-121	1.27e-07	1.33e-15	6.74e-154
GMOY004410	GBRI030557	1.96e-15	3.12e-05	0.000294599	5.21e-14
GMOY004412	GBRI030553	7.26e-15	3.9e-05	0.000427735	2.98e-10
GMOY004414	GBRI030537	2.35e-20	1.18e-05	1.11e-15	1.45e-15
GMOY004419	GBRI012954	5.71e-37	2.17e-06	3.33e-16	9.56e-46
GMOY004421	GBRI018858	5.71e-57	7.5e-07	1.11e-16	9.77e-49
GMOY004424	GBRI018867	2.71e-09	0.00050695	0.000355041	8.04e-07
GMOY004425	GBRI018853	0.00010541	0.0046127	0.00423124	0.00187089
GMOY004432	GBRI031360	1.12e-15	0.000103083	0.000412549	1.13e-13
GMOY004435	GBRI005710	5.2e-56	4.19e-06	0	1.11e-26
GMOY004439	GBRI027539	6.58e-06	0.00625168	0.00188009	4.51e-05
GMOY004444	GBRI009689	4.87e-11	0.000118228	0.000584588	3.49e-09
GMOY004447	GBRI031059	5.29e-12	9.55e-05	0.000282966	3.94e-05
GMOY004452	GBRI030860	1.27e-09	0.000240889	4.41e-07	1.93e-09
GMOY004453	GBRI035555	1.14e-24	9.08e-06	2.22e-16	6.64e-21
GMOY004454	GBRI035550	1.63e-09	0.000556777	0.000261087	4.89e-08
GMOY004456	GBRI010339	0.000334455	0.00729794	0.00656872	0.00294211
GMOY004462	GBRI035489	5.42e-11	0.00015316	0.000543843	5.48e-09
GMOY004463	GBRI035491	1.09e-06	0.000796988	0.00245079	2.54e-05
GMOY004464	GBRI035479	1.26e-07	0.000423509	0.000689212	7.71e-07
GMOY004468	GBRI035477	0.00182223	0.00641808	0.0155883	0.0102464
GMOY004471	GBRI014077	4.16e-06	0.00194703	0.000983595	2.19e-06
GMOY004472	GBRI003474	5.01e-22	4.64e-05	2.22e-16	1.33e-23
GMOY004473	GBRI034042	0.00296091	0.00355456	0.0117581	0.00972744
GMOY004485	GBRI002578	2.21e-19	1.25e-05	1.11e-16	2.97e-20
GMOY004488	GBRI044340	1.22e-10	0.000113019	0.00111782	5.35e-08
GMOY004492	GBRI000598	1.31e-13	0.000105704	0.000729459	2.14e-09
GMOY004493	GBRI000595	8.07e-71	5.01e-06	1.11e-16	5.62e-40
GMOY004498	GBRI011506	2.05e-10	0.000371295	0.000759262	2.8e-07
GMOY004499	GBRI011524	0.00300658	0.0176625	0.0167039	0.0135001
GMOY004504	GBRI031818	1.55e-84	1.3e-06	2.22e-16	2.54e-74
GMOY004510	GBRI010685	4.63e-08	0.000307562	0.000629687	9.96e-07
GMOY004514	GBRI018444	2.54e-06	0.0021625	0.00021332	0.000299265
GMOY004516	GBRI044999	7.57e-08	0.000514804	0.000546082	2.44e-07
GMOY004519	GBRI008385	2.06e-12	0.000149321	0.000173317	6.31e-07
GMOY004521	GBRI019352	9.46e-16	7.78e-05	0	1.41e-06
GMOY004525	GBRI012164	1.57e-17	1.75e-05	9.92e-06	1.76e-15
GMOY004537	GBRI041397	4.09e-09	0.000197205	0	7.67e-09
GMOY004543	GBRI029627	2.42e-07	0.00118131	0.00205495	2.25e-05
GMOY004551	GBRI032378	1.49e-05	0.00262349	0.00235206	0.000115268
GMOY004560	GBRI044649	5.61e-173	2.14e-07	0	2.47e-203
GMOY004563	GBRI044655	1.18e-117	7.76e-07	0	6.67e-84
GMOY004574	GBRI012929	4.33e-54	1.12e-06	7.77e-16	1.48e-56
GMOY004576	GBRI012923	1.1e-51	1.54e-06	0	1.56e-38
GMOY004580	GBRI012934	1.75e-11	6.06e-05	0	4.17e-12
GMOY004581	GBRI012911	3.97e-27	6.67e-06	0	4.46e-29
GMOY004590	GBRI003932	1.07e-18	1.53e-05	3.99e-09	1.58e-15
GMOY004593	GBRI034594	8.57e-127	1.04e-07	0	1.66e-185
GMOY004601	GBRI044597	2.14e-10	0.000328631	0	4.97e-07
GMOY004609	GBRI012584	2.85e-10	0.000271353	0.000304964	6.48e-07
GMOY004614	GBRI012588	3.52e-73	2.02e-07	1.78e-15	8.73e-107
GMOY004615	GBRI012585	7.1e-46	7.76e-07	3.33e-16	2.62e-49
GMOY004619	GBRI004291	1.08e-09	0.000129927	0.00128614	2.74e-08
GMOY004621	GBRI007163	1.54e-64	3.93e-07	7.77e-16	9.62e-77
GMOY004625	GBRI007153	9.98e-37	1.1e-05	1.11e-16	5.99e-24
GMOY004641	GBRI029896	5.82e-30	2.41e-06	1.11e-16	7.45e-26
GMOY004645	GBRI029880	6.71e-08	0.000303545	0	5.01e-10
GMOY004650	GBRI015739	2.58e-08	0.000195636	0.000311447	0.000184769
GMOY004651	GBRI016996	3.04e-08	0.000328981	0	3.57e-09
GMOY004661	GBRI039412	3.4e-13	3.59e-05	0	9.41e-12
GMOY004676	GBRI031373	2.75e-09	0.000294908	0.000306864	2.25e-09
GMOY004679	GBRI008923	0.000202875	0.000371295	0	0.00721736
GMOY004683	GBRI042828	1.38e-07	0.00157333	0.00115944	0.000175144
GMOY004687	GBRI031676	2.69e-79	3.74e-06	0	1.28e-26
GMOY004696	GBRI014284	2.14e-10	0.000280813	0.000645955	6.2e-07
GMOY004703	GBRI029919	8.84e-22	8.03e-06	5.55e-16	5.77e-19
GMOY004707	GBRI026604	5.52e-28	4.64e-05	0	9.4e-12
GMOY004710	GBRI018259	3.2e-18	1.47e-05	2.49e-13	2.15e-17
GMOY004712	GBRI018260	0.000683807	0.0022689	0.00267375	0.000323219
GMOY004714	GBRI018253	6.39e-06	0.00115614	0.00524448	0.000350812
GMOY004715	GBRI008669	5.58e-11	9.91e-05	0	1.09e-09
GMOY004716	GBRI008677	2.34e-16	1.58e-05	0.000110131	1.23e-13
GMOY004717	GBRI008673	8.18e-20	1.16e-05	1.11e-16	1.96e-18
GMOY004719	GBRI008675	0.000421755	0.00577984	0.00881811	0.00391349
GMOY004720	GBRI008676	8.11e-23	1.38e-05	2.43e-05	2.79e-17
GMOY004731	GBRI035192	0.00484332	0.0175631	0.00590331	0.0396838
GMOY004733	GBRI005285	5.14e-16	1.95e-05	0.000276678	2.53e-14
GMOY004737	GBRI022178	0.000491967	0.00541838	0.00369408	0.0122899
GMOY004738	GBRI022177	8.83e-13	4.88e-05	1.56e-11	5.25e-12
GMOY004740	GBRI019324	2.83e-11	2.21e-05	0	7.34e-06
GMOY004741	GBRI001089	2.41e-12	0.00167987	1.09e-14	4.94e-09
GMOY004748	GBRI003376	7.27e-13	9.1e-05	1.27e-05	1.37e-12
GMOY004750	GBRI003378	6.54e-10	0.00059016	0.000251667	2.68e-07
GMOY004751	GBRI003375	5.96e-16	2.88e-05	7.14e-06	6e-14
GMOY004757	GBRI039085	7.86e-57	8.76e-07	4.44e-16	2.46e-69
GMOY004761	GBRI039083	8.44e-16	8.54e-05	0.000206485	7.77e-11
GMOY004763	GBRI030903	1.39e-06	0.00442662	0.000245554	0.000138097
GMOY004767	GBRI018073	2.44e-39	4.18e-05	3.33e-16	2.17e-18
GMOY004768	GBRI018076	1.06e-95	1.88e-07	0	9.83e-114
GMOY004773	GBRI042072	9.98e-10	0.000134459	0.000289482	3.82e-10
GMOY004778	GBRI037803	3.54e-40	1.32e-05	2.22e-16	2.33e-28
GMOY004787	GBRI006938	7.82e-94	5.13e-06	2.22e-16	4.36e-64
GMOY004789	GBRI007721	1.57e-16	2.41e-05	0	1.57e-13
GMOY004791	GBRI027382	3.41e-28	5.11e-06	1.11e-16	2.71e-30
GMOY004794	GBRI029732	8.67e-25	4.11e-06	1.18e-06	8.69e-19
GMOY004796	GBRI011689	1.6e-07	0.000447001	0	6.65e-09
GMOY004797	GBRI011686	4.34e-20	1.92e-05	2.17e-06	1.8e-14
GMOY004800	GBRI044429	3.87e-06	0.000985051	0.00454699	0.000279889
GMOY004806	GBRI029961	1.51e-47	8.92e-07	0	3.59e-57
GMOY004809	GBRI029964	4.65e-28	5.63e-06	0	9.8e-30
GMOY004813	GBRI023218	5.45e-12	4.88e-05	0	1.19e-12
GMOY004815	GBRI010847	3.47e-14	0.00020646	5.66e-05	9.72e-10
GMOY004818	GBRI010858	6.43e-09	0.000217386	0.000434525	4.43e-08
GMOY004826	GBRI034175	1.4e-23	9.67e-05	1.43e-09	8.65e-16
GMOY004841	GBRI036930	2.78e-15	2.69e-05	1.11e-16	2.66e-14
GMOY004846	GBRI032641	3.97e-21	9.44e-06	1.56e-13	9.82e-20
GMOY004854	GBRI020308	2.87e-11	0.000288993	4.21e-05	1.54e-05
GMOY004856	GBRI038728	8.9e-12	4.3e-05	1.11e-16	1.71e-06
GMOY004857	GBRI038710	6.99e-18	2.85e-05	0	3.06e-14
GMOY004861	GBRI023630	5.59e-07	0.000665438	0.000123681	0.00223996
GMOY004863	GBRI023629	2.43e-21	2.47e-05	3.06e-06	3.8e-19
GMOY004864	GBRI023626	3.03e-22	4.58e-06	0	1.07e-25
GMOY004865	GBRI005032	2.37e-05	0.00156182	0.00465243	0.000254473
GMOY004875	GBRI023074	3.45e-33	1.13e-06	0	3.23e-51
GMOY004876	GBRI023069	2.49e-71	2.38e-07	2.22e-15	1.09e-141
GMOY004881	GBRI022938	2.91e-07	0.000886685	0.000446174	0.000464887
GMOY004888	GBRI009477	9.39e-13	0.000780694	1.32e-14	6.55e-08
GMOY004892	GBRI022905	2.04e-11	2.5e-05	0	4.96e-06
GMOY004896	GBRI045582	0.000204388	0.00411178	0.00591212	0.00437497
GMOY004901	GBRI004306	1.55e-07	0.000333895	0.00224414	2.43e-06
GMOY004902	GBRI004314	2.24e-16	1.67e-05	3.33e-16	3.28e-16
GMOY004903	GBRI004307	1.86e-38	1.69e-06	3.33e-16	1.19e-29
GMOY004905	GBRI004313	1.47e-13	3.9e-05	0.000284296	2.22e-10
GMOY004906	GBRI004316	0.00304467	0.00950603	0.0155021	0.0442929
GMOY004910	GBRI033507	4.01e-71	1.11e-06	0	1.37e-14
GMOY004913	GBRI012740	0.0016089	0.0186643	0.00678812	0.00848282
GMOY004914	GBRI039200	1.21e-13	3.8e-05	6.1e-07	1.94e-12
GMOY004916	GBRI039202	0.00224517	0.00796794	0.0111672	0.0155872
GMOY004917	GBRI038208	7.97e-34	1.7e-05	0	8.64e-12
GMOY004922	GBRI040102	1.67e-06	0.000936686	0.00347607	5.77e-05
GMOY004923	GBRI030275	2.11e-13	0.000198567	0.000316478	9.31e-08
GMOY004929	GBRI031336	9.87e-36	7.49e-06	1.11e-16	3.5e-17
GMOY004931	GBRI029271	1.38e-124	4.08e-06	0	3.2e-26
GMOY004933	GBRI029263	4.13e-14	0.000201146	4.23e-06	4.18e-12
GMOY004948	GBRI016322	6.24e-10	0.000142245	0.000457395	7.19e-09
GMOY004953	GBRI009738	6.96e-21	9.6e-06	2.22e-16	5.11e-23
GMOY004956	GBRI008476	3.46e-11	0.000286383	0.000321121	1.57e-08
GMOY004957	GBRI008487	7.38e-10	0.000206976	0.000125008	9.73e-10
GMOY004958	GBRI024254	3.36e-31	1.86e-06	0	2.52e-37
GMOY004961	GBRI037125	1.68e-26	5.04e-06	5.25e-13	6.04e-21
GMOY004972	GBRI042476	8.02e-95	2.23e-07	2e-15	4.31e-112
GMOY004973	GBRI042468	1.72e-09	0.000102483	0.00106213	2.57e-07
GMOY004981	GBRI044014	2.92e-21	9.58e-06	0.000410425	1.9e-17
GMOY004982	GBRI007954	9.9e-05	0.00478215	0.00289838	0.00698409
GMOY004984	GBRI007951	1.8e-56	3.97e-07	1.11e-16	5.73e-69
GMOY004986	GBRI042488	2.73e-37	7.47e-06	1.11e-16	2.35e-27
GMOY004988	GBRI026489	2.73e-10	5.39e-05	1.11e-16	1.72e-05
GMOY004994	GBRI029932	6.97e-14	0.000141639	0.000496962	5.31e-10
GMOY004996	GBRI011056	0.00164139	0.0101899	0.0108734	0.00627657
GMOY005000	GBRI011033	2.88e-47	7.76e-07	1.11e-16	7.41e-42
GMOY005003	GBRI011038	2.25e-140	2.22e-07	1.78e-15	1.87e-157
GMOY005009	GBRI041701	1.14e-44	6.32e-05	1.11e-16	2.51e-26
GMOY005012	GBRI008466	3.54e-25	1.14e-05	1.11e-16	2.03e-21
GMOY005014	GBRI042698	6.68e-53	2.89e-06	0	3.78e-34
GMOY005019	GBRI015844	1.01e-15	2.93e-05	3.33e-16	1.85e-16
GMOY005023	GBRI015823	4.04e-49	7.76e-07	2.22e-16	3.27e-57
GMOY005030	GBRI012468	2.71e-70	2.58e-07	0	2.42e-85
GMOY005034	GBRI013730	0.000330988	0.00392746	0.00936969	0.00537442
GMOY005038	GBRI013741	1.51e-25	6.8e-05	0.000399884	1.69e-15
GMOY005039	GBRI007364	7.83e-142	5.9e-07	1.11e-16	1.82e-124
GMOY005042	GBRI023520	7.58e-16	4.62e-05	0.000110836	3.6e-10
GMOY005046	GBRI005129	1.3e-06	0.000124661	2.22e-16	0.000805461
GMOY005053	GBRI019382	5.95e-136	1.56e-06	0	6.33e-86
GMOY005054	GBRI019379	6.75e-16	3.05e-05	6.03e-05	1.18e-12
GMOY005055	GBRI010904	6.76e-08	0.000361931	0.000755887	0.00025833
GMOY005057	GBRI016353	1.01e-17	0.000142005	3.81e-09	6.47e-12
GMOY005059	GBRI006783	2.49e-12	6.05e-05	1.11e-16	1.32e-11
GMOY005066	GBRI007626	5.78e-07	0.00100548	0.000757505	3.84e-05
GMOY005075	GBRI040627	6.42e-09	0.000237193	0.000922298	4.25e-07
GMOY005076	GBRI040625	2.04e-09	0.00126831	0.000424621	3.63e-07
GMOY005083	GBRI045102	1.82e-06	0.000814934	0.00356625	0.00018725
GMOY005086	GBRI045123	9.63e-45	1.86e-06	1.11e-16	4.25e-47
GMOY005089	GBRI014271	2.44e-73	1.86e-06	2.22e-16	2.8e-45
GMOY005093	GBRI012422	8.29e-34	2.56e-06	0	2.03e-33
GMOY005095	GBRI012408	1.19e-22	1.9e-05	0	7.16e-15
GMOY005098	GBRI011107	2.42e-16	0.000181504	6.66e-08	4.18e-13
GMOY005109	GBRI005379	5.05e-09	0.000411757	6.32e-05	3.3e-09
GMOY005111	GBRI031973	2.16e-15	3.72e-05	1.11e-16	3.67e-15
GMOY005121	GBRI025645	8.96e-07	0.000519507	0.0022593	1.49e-05
GMOY005123	GBRI036537	2.28e-05	0.00307967	0.00626274	0.00051162
GMOY005127	GBRI044414	1.42e-40	1.9e-06	0	1.07e-36
GMOY005133	GBRI009644	1.99e-33	2.45e-06	0	8.27e-36
GMOY005135	GBRI014553	2.18e-08	0.000319353	2.22e-16	1.11e-09
GMOY005136	GBRI014530	1.31e-11	0.000197274	0.000236714	2.51e-12
GMOY005148	GBRI003079	6.85e-19	1.49e-05	7.51e-06	1.2e-16
GMOY005155	GBRI039845	1.07e-27	3.81e-06	4.44e-16	4.06e-25
GMOY005158	GBRI039835	0.0130186	0.0327496	0.0265988	0.0416347
GMOY005159	GBRI026095	2.47e-184	1.36e-07	0	1.1e-207
GMOY005160	GBRI037733	1.3e-08	0.000357503	0.000874511	5.84e-06
GMOY005164	GBRI032779	6.24e-10	0.000225438	6.27e-06	1.44e-09
GMOY005166	GBRI032777	1.45e-06	0.000727597	8.38e-10	4.45e-07
GMOY005173	GBRI029918	2.76e-38	1.22e-05	0	1.38e-19
GMOY005179	GBRI033753	2.06e-56	3.3e-05	0	6.05e-23
GMOY005181	GBRI033754	3.33e-07	0.00095654	0.0013193	7.33e-06
GMOY005183	GBRI037421	4.1e-08	0.000365686	5.33e-05	2.32e-07
GMOY005189	GBRI007892	9.85e-37	2.46e-05	1.11e-16	3.52e-10
GMOY005192	GBRI040628	0.00455271	0.0140704	0.0120147	0.0101379
GMOY005196	GBRI005529	3.46e-14	1.45e-05	0	9.34e-07
GMOY005198	GBRI034489	3.53e-13	6.68e-05	0.000298407	3.84e-12
GMOY005207	GBRI011671	5.91e-05	0.00172359	0.00617142	0.000627725
GMOY005212	GBRI026755	4.26e-149	1.17e-06	0	5.87e-67
GMOY005217	GBRI026751	2.28e-29	2.05e-05	0	4.66e-12
GMOY005223	GBRI021601	8.81e-25	3.52e-05	4.37e-12	7.78e-17
GMOY005227	GBRI024701	4.31e-09	0.00167577	7.74e-05	2.05e-06
GMOY005229	GBRI014867	9.66e-06	0.000985736	0.00233383	0.000421607
GMOY005235	GBRI008201	5.65e-24	8.49e-05	0	5.88e-11
GMOY005236	GBRI008183	9.6e-15	1.49e-05	0	5.54e-07
GMOY005240	GBRI042097	8.33e-06	0.000734162	0	0.000275685
GMOY005243	GBRI008567	3.26e-13	0.000138876	0.000290586	6.77e-11
GMOY005250	GBRI026890	8.67e-16	2.72e-05	0	9.34e-08
GMOY005257	GBRI026904	0.00010933	0.00406025	0.00708106	0.000741415
GMOY005259	GBRI026901	1.06e-16	0.000447126	2.22e-16	3.7e-10
GMOY005260	GBRI033563	4.52e-11	2.79e-05	0	7.12e-06
GMOY005268	GBRI038679	5.03e-15	4.94e-05	0.00040889	7.24e-14
GMOY005271	GBRI031133	3.29e-15	8.6e-05	0.000336556	8.63e-06
GMOY005274	GBRI005719	0.000157879	0.00187953	0.000317935	0.00691575
GMOY005275	GBRI024759	1.22e-16	0.000191413	1.77e-06	1.54e-11
GMOY005276	GBRI002203	1.17e-05	0.00592307	0.00137777	0.000443841
GMOY005282	GBRI026279	3.54e-05	0.00374298	0.00105495	0.000684544
GMOY005285	GBRI041788	0.00494406	0.0137533	0.0103538	0.0251034
GMOY005286	GBRI033912	1.38e-160	8.26e-06	0	7.98e-70
GMOY005298	GBRI032465	0.000337052	0.00517166	0.00189296	0.0155514
GMOY005299	GBRI002052	6.01e-32	0.00020553	1.11e-16	1.08e-21
GMOY005310	GBRI012567	2.54e-18	1.67e-05	0	3.69e-22
GMOY005314	GBRI036116	2.3e-42	1.69e-06	1.11e-16	1.02e-33
GMOY005327	GBRI014384	1.01e-11	0.000130081	1.51e-06	2.7e-11
GMOY005329	GBRI038657	4.55e-10	0.000215077	0.000172586	7.75e-06
GMOY005331	GBRI032406	5.48e-08	0.000336557	0.000982396	4.07e-07
GMOY005346	GBRI018453	1.1e-05	0.00248768	0.000402082	0.00359356
GMOY005347	GBRI013885	1.79e-16	7.25e-05	1.02e-07	3.45e-06
GMOY005360	GBRI032746	0.00166775	0.00579201	0.016698	0.00533875
GMOY005366	GBRI002336	7.67e-22	7.81e-06	0.000326505	1.5e-18
GMOY005368	GBRI021662	9.95e-42	2.27e-06	0	7.3e-30
GMOY005374	GBRI021660	5.45e-89	1.61e-05	0	1.03e-22
GMOY005377	GBRI014550	9.27e-06	0.00643423	0.00187121	0.00011988
GMOY005379	GBRI014559	6.64e-10	0.000150214	0.00048453	1.43e-07
GMOY005380	GBRI030227	8.56e-21	8.86e-06	0	7.01e-22
GMOY005385	GBRI030239	2.06e-32	1.66e-05	4.44e-16	2.33e-24
GMOY005387	GBRI030234	5.13e-05	0.00262945	0.00011594	2.28e-05
GMOY005391	GBRI018020	0.00302794	0.00989365	0.0150069	0.00791504
GMOY005393	GBRI018016	1.32e-07	0.000230029	0.000311662	0.000817551
GMOY005398	GBRI010737	1.33e-14	1.16e-05	3.33e-16	1.83e-08
GMOY005400	GBRI010734	0.00173303	0.00584727	0.0142284	0.0446603
GMOY005401	GBRI010731	6.51e-19	1.28e-05	0.000218291	4.45e-14
GMOY005404	GBRI018734	5.3e-24	2.93e-05	0.000266018	3.87e-08
GMOY005407	GBRI026442	6.88e-30	0.00015686	0	7.32e-16
GMOY005416	GBRI042648	1.71e-19	8.03e-05	0	5.55e-14
GMOY005421	GBRI017213	4.16e-57	3.42e-07	0	5.48e-78
GMOY005426	GBRI045014	4.31e-05	0.00223218	0.00191019	0.00300876
GMOY005428	GBRI045016	1.59e-08	0.000957753	0.000385054	1.37e-06
GMOY005434	GBRI003975	2.59e-05	0.00135845	1.11e-16	0.000844291
GMOY005436	GBRI038435	3.41e-06	0.00141894	0.00189176	0.000360136
GMOY005441	GBRI028065	4.7e-14	0.000177569	0.000166812	7.67e-09
GMOY005445	GBRI043520	1.06e-70	4.59e-07	1.11e-16	7e-65
GMOY005446	GBRI044416	5.71e-07	0.000581431	0.00189592	6.35e-06
GMOY005448	GBRI034616	8.82e-16	4.38e-05	0.000412524	8.22e-15
GMOY005449	GBRI011991	1.24e-10	3.91e-05	2.22e-16	1.79e-05
GMOY005451	GBRI021012	1.02e-17	2.45e-05	8.38e-07	1.58e-15
GMOY005456	GBRI042838	5.49e-16	3.48e-05	0.00027183	5.63e-12
GMOY005460	GBRI022705	2.36e-78	3.11e-07	0	5.21e-80
GMOY005461	GBRI022710	6.17e-06	0.00134725	0.00212088	0.000392218
GMOY005462	GBRI007875	1e-29	4.45e-06	1.11e-16	1.4e-22
GMOY005468	GBRI007885	2.57e-60	9.12e-07	2.22e-16	1.8e-51
GMOY005483	GBRI016017	9.49e-39	3.7e-06	0	6.16e-34
GMOY005484	GBRI024786	6.61e-78	6.21e-07	2.22e-16	1.56e-66
GMOY005494	GBRI001194	6.82e-25	6.22e-06	0	8.37e-22
GMOY005497	GBRI039183	1.52e-25	1.52e-05	2.12e-07	1.68e-17
GMOY005503	GBRI012229	7.92e-12	0.000196168	1.63e-08	6.08e-11
GMOY005511	GBRI011145	1.94e-63	5.9e-07	2.22e-16	1.36e-54
GMOY005519	GBRI030143	0.000746825	0.0153385	0.00628401	0.00125672
GMOY005521	GBRI022747	4.94e-11	9.87e-05	0.000532107	4.14e-09
GMOY005531	GBRI002630	6.29e-17	2.05e-05	9.4e-05	1.26e-13
GMOY005535	GBRI015714	4.15e-15	9.7e-05	0.00022103	5.54e-10
GMOY005539	GBRI026240	1.84e-39	1.42e-06	2.22e-16	2.03e-43
GMOY005540	GBRI026247	2.71e-40	3.63e-06	0	9.65e-32
GMOY005543	GBRI026241	2.56e-07	0.00053265	0.000751048	7.87e-07
GMOY005544	GBRI026248	1.59e-12	3.8e-05	0	3.16e-14
GMOY005547	GBRI006857	3.35e-16	9.63e-05	1.11e-16	4.45e-18
GMOY005552	GBRI008075	5.12e-62	5e-07	2.22e-16	2.15e-61
GMOY005557	GBRI025993	1.8e-12	3.69e-05	1.11e-16	1.91e-12
GMOY005559	GBRI026947	4.31e-09	0.00037467	0.000471774	8.32e-06
GMOY005561	GBRI026937	1.03e-13	0.000229616	0.000275251	8.86e-10
GMOY005567	GBRI042071	2.63e-58	1.09e-06	0	4.45e-51
GMOY005574	GBRI027399	1.63e-06	0.00168907	0.000806996	0.000106402
GMOY005578	GBRI001779	7.71e-05	0.00675348	0.00271989	0.00416573
GMOY005585	GBRI010126	2.13e-23	0.000231941	0	6.02e-27
GMOY005594	GBRI018401	1.14e-15	7.17e-05	1.97e-08	4.37e-10
GMOY005596	GBRI038582	4.22e-45	1.57e-05	1.11e-16	5.83e-11
GMOY005603	GBRI010667	1.99e-11	0.000103623	0.000423094	2.39e-09
GMOY005604	GBRI010669	2.22e-16	1.09e-05	1.11e-16	1.55e-19
GMOY005613	GBRI017126	7.74e-08	0.000343859	4.54e-12	6.25e-08
GMOY005626	GBRI005616	0.000386637	0.005569	0.00660572	0.00196669
GMOY005627	GBRI005614	2.36e-14	1.53e-05	1.11e-16	6.62e-17
GMOY005631	GBRI029741	3.3e-19	0.000142081	4.32e-09	4.58e-14
GMOY005634	GBRI037877	1.08e-07	0.000476615	0.00103587	7.46e-07
GMOY005636	GBRI037878	3.9e-15	4.46e-05	0	8.57e-13
GMOY005638	GBRI037871	7.78e-11	8.21e-05	2.22e-16	7.55e-11
GMOY005641	GBRI037880	4.07e-25	5.23e-06	1.11e-16	1.41e-21
GMOY005642	GBRI037874	2.49e-06	0.00112324	0.000512226	0.000814012
GMOY005643	GBRI037864	9.41e-08	0.000405072	0.00248969	2.13e-05
GMOY005660	GBRI011069	2.38e-07	0.00289431	0.000221047	2.61e-09
GMOY005662	GBRI011064	2.81e-35	3.13e-06	3.33e-16	7.12e-38
GMOY005666	GBRI037309	2.16e-15	1.24e-05	0	4.26e-07
GMOY005670	GBRI042605	1.08e-05	0.00215303	0.00114162	8.1e-05
GMOY005676	GBRI013960	6.74e-33	2e-06	0	7.04e-30
GMOY005677	GBRI013957	7.92e-10	0.000230029	0.000197369	1.27e-09
GMOY005678	GBRI013958	1.68e-10	0.000144028	5.28e-05	8.26e-05
GMOY005681	GBRI013956	0.00179785	0.0145472	0.00959143	0.00801319
GMOY005685	GBRI034365	1.5e-22	6.53e-05	4.44e-16	6.2e-20
GMOY005692	GBRI037567	2.7e-197	1.84e-08	0	0
GMOY005695	GBRI018457	5.62e-06	0.00112769	0.00361812	7.05e-05
GMOY005702	GBRI039818	2.18e-09	0.000191506	0.000582556	5.19e-07
GMOY005704	GBRI039859	1.85e-06	0.000722756	2.22e-16	0.000171696
GMOY005705	GBRI039863	0.0101098	0.0200406	0.00889621	0.00870917
GMOY005708	GBRI018606	7.04e-20	9.78e-06	1.11e-16	6.55e-23
GMOY005709	GBRI018609	0.000102022	0.00217093	1.11e-16	5.75e-05
GMOY005715	GBRI002460	0.00203026	0.00875266	0.0146689	0.00494211
GMOY005717	GBRI002449	2.15e-20	1.01e-05	1.11e-16	2.17e-18
GMOY005723	GBRI038432	2.67e-09	0.000157789	0.00104573	2.28e-07
GMOY005724	GBRI034310	4.27e-06	0.00489199	0.00194365	0.0010366
GMOY005725	GBRI041033	2.46e-65	1.18e-06	0	3.65e-65
GMOY005732	GBRI025794	1.77e-29	7.87e-06	1.89e-15	9.54e-23
GMOY005748	GBRI007077	5.1e-28	7.5e-06	2.22e-16	1.11e-21
GMOY005754	GBRI033288	9.46e-23	8.67e-06	0	2.96e-20
GMOY005757	GBRI033283	1.57e-11	0.000152326	0.000403126	1.52e-11
GMOY005759	GBRI026983	1.13e-205	2.27e-06	0	5.64e-52
GMOY005761	GBRI026978	6.71e-07	0.00157306	0.000427121	0.000230141
GMOY005764	GBRI001102	7.86e-24	7.47e-06	1.11e-16	1.97e-25
GMOY005770	GBRI027809	2.65e-15	1.13e-05	0	5.44e-07
GMOY005774	GBRI001645	8.04e-11	4.2e-05	2.22e-16	1.3e-05
GMOY005777	GBRI036153	2.93e-09	0.000423911	0.000479929	8.95e-07
GMOY005782	GBRI036151	1.93e-28	9.6e-06	2.03e-12	5.64e-18
GMOY005785	GBRI036149	3.32e-10	0.00014016	5.55e-16	3.82e-11
GMOY005806	GBRI005399	1.65e-07	0.000605274	0.00137611	1.51e-06
GMOY005813	GBRI027030	5.67e-06	0.00112116	0.000668874	0.00178812
GMOY005817	GBRI026067	4.78e-10	0.000233997	2.65e-09	1.49e-05
GMOY005818	GBRI026068	7.83e-06	0.00262164	0.00186056	0.0017401
GMOY005823	GBRI034428	7.7e-16	1.64e-05	0	1.96e-07
GMOY005824	GBRI027754	3.32e-05	0.00352733	0.00105875	0.000353614
GMOY005825	GBRI027749	2.75e-25	6.49e-06	0	3.59e-24
GMOY005826	GBRI004918	2.38e-33	1.04e-05	2.22e-16	9.4e-12
GMOY005828	GBRI027752	2.65e-21	0.000126	1.11e-16	2.26e-15
GMOY005830	GBRI033523	3.84e-09	0.000183991	0	1.54e-08
GMOY005831	GBRI033525	0.00825095	0.0122291	0.0170039	0.0175274
GMOY005842	GBRI023003	3.32e-17	5.63e-05	0.000410352	2.72e-13
GMOY005845	GBRI023001	2.94e-11	7.85e-05	1.11e-16	5.58e-12
GMOY005846	GBRI023005	2.97e-77	4.94e-07	0	4.4e-74
GMOY005847	GBRI023004	4.26e-11	0.00048692	0.000285176	5.03e-08
GMOY005852	GBRI001977	8.97e-14	0.000148477	5.51e-11	3.07e-08
GMOY005853	GBRI001972	4.57e-12	9.24e-05	2.22e-16	1.2e-11
GMOY005857	GBRI042751	0.000744656	0.00837923	0.00715427	0.00205622
GMOY005861	GBRI042765	2.87e-05	0.00216067	0.00558737	0.00826369
GMOY005862	GBRI042750	1.01e-18	5.4e-05	1.11e-16	2.37e-08
GMOY005863	GBRI042757	1.46e-18	8.04e-06	3.33e-16	5.97e-19
GMOY005865	GBRI033254	8.92e-19	2.84e-05	1.93e-13	2.37e-17
GMOY005867	GBRI033256	6.94e-15	3.51e-05	4.36e-08	3.25e-13
GMOY005868	GBRI033284	2.99e-08	0.00032279	6.71e-05	1.67e-07
GMOY005871	GBRI040903	3e-12	0.000102483	0.000491302	4.51e-10
GMOY005872	GBRI017119	6.86e-12	6.15e-05	1.14e-09	3.74e-10
GMOY005878	GBRI011313	0.000214719	0.00280907	0.00668406	0.00125138
GMOY005879	GBRI011314	9.03e-07	0.000722896	0.00273617	3.44e-05
GMOY005882	GBRI011290	9.37e-66	3.93e-07	2.22e-16	1.3e-69
GMOY005886	GBRI011288	1.9e-15	1.97e-05	0.000183445	1.24e-14
GMOY005889	GBRI011294	2.97e-05	0.00272888	0.00193782	0.000718878
GMOY005904	GBRI014610	5.88e-15	8.99e-05	0.000217871	2.31e-06
GMOY005910	GBRI016011	9.33e-18	0.000243893	5.11e-09	1.54e-12
GMOY005911	GBRI031225	7.82e-11	0.000415293	0.000410131	8.15e-13
GMOY005916	GBRI031531	1.31e-06	0.000878234	0.00472676	0.000102302
GMOY005919	GBRI031517	0.0011795	0.00760933	0.00590299	0.014694
GMOY005921	GBRI031516	9.37e-10	0.000154063	9.44e-05	9.6e-10
GMOY005924	GBRI006564	8.77e-14	4.88e-05	0.000278227	3.28e-11
GMOY005926	GBRI006565	6.55e-13	2.83e-05	7.77e-16	1.81e-13
GMOY005928	GBRI030513	2.4e-18	1.04e-05	0	4.16e-18
GMOY005930	GBRI030524	4.4e-06	0.000271469	5.55e-16	0.000815564
GMOY005941	GBRI044366	2.81e-19	1.56e-05	9.18e-05	3.92e-14
GMOY005946	GBRI021683	6.49e-37	1.98e-06	1.11e-16	1.55e-32
GMOY005947	GBRI021688	4.68e-05	0.00213709	0	0.000502366
GMOY005953	GBRI021685	1.25e-18	4.64e-05	0	3.4e-15
GMOY005963	GBRI023738	1.25e-65	3.55e-06	5.55e-16	8.71e-52
GMOY005973	GBRI005000	6.96e-21	2.83e-05	1.95e-05	1.47e-17
GMOY005978	GBRI045720	1.5e-60	1.32e-06	6.66e-16	3.02e-64
GMOY005980	GBRI010298	2.33e-10	0.000156769	8.99e-05	7.78e-10
GMOY005983	GBRI010299	1.09e-14	1.72e-05	1.11e-16	2.69e-15
GMOY005985	GBRI045708	3.67e-66	9.59e-07	0	2.08e-52
GMOY005987	GBRI045703	1.12e-31	2.17e-06	0	8.02e-33
GMOY005993	GBRI016824	2.03e-20	1e-05	3.54e-05	9.61e-16
GMOY005994	GBRI016821	3.4e-11	0.000287493	7.45e-13	2.54e-06
GMOY005996	GBRI016803	8.4e-23	8.85e-06	1.11e-16	2.99e-22
GMOY005997	GBRI016802	2.89e-16	0.000148313	1.11e-16	1.48e-14
GMOY006002	GBRI042539	2.36e-59	3.97e-07	1.11e-16	3.65e-76
GMOY006004	GBRI042535	1.69e-61	3.66e-06	1.11e-16	1e-55
GMOY006006	GBRI042540	8.39e-28	1.67e-05	0	6.42e-27
GMOY006008	GBRI015019	6.06e-30	5.52e-06	2.22e-16	1.45e-26
GMOY006011	GBRI027285	5.09e-23	1.52e-05	1.11e-16	3.48e-21
GMOY006020	GBRI002016	2.62e-41	7.26e-05	0	2.1e-29
GMOY006028	GBRI043971	1.07e-40	2.18e-05	1.11e-16	7.6e-31
GMOY006029	GBRI012543	1.44e-06	0.00194049	0.000464176	0.000341049
GMOY006030	GBRI012544	7.52e-18	2.16e-05	1.11e-16	1.41e-17
GMOY006032	GBRI011975	4.1e-18	1.66e-05	2.22e-16	1.98e-16
GMOY006033	GBRI011968	2.75e-08	0.000383256	0.00031069	3.33e-08
GMOY006035	GBRI011970	9e-16	2.68e-05	7.2e-05	6.38e-15
GMOY006040	GBRI011965	5.4e-13	0.000161004	0.000117339	6.19e-09
GMOY006041	GBRI011977	7.81e-09	0.000469718	0.000511812	4.9e-07
GMOY006047	GBRI020912	6.16e-14	0.000206775	6e-15	2.74e-09
GMOY006048	GBRI020907	5.45e-09	0.000427189	0.000606121	7.89e-07
GMOY006056	GBRI020895	1.45e-95	1.59e-07	0	7.53e-126
GMOY006058	GBRI034238	0.0270316	0.0362532	0.0188641	0.0208626
GMOY006059	GBRI034233	6.64e-38	3.27e-06	0	6.67e-35
GMOY006061	GBRI034237	9.63e-17	1.14e-05	1.11e-16	1.11e-17
GMOY006062	GBRI034240	7.26e-06	0.000304022	1.11e-16	0.00136456
GMOY006068	GBRI022769	9.51e-21	9.65e-06	1.11e-16	1.05e-20
GMOY006071	GBRI030265	2.51e-09	0.00042876	0.000293754	5.77e-11
GMOY006073	GBRI002208	0.00108723	0.0101866	0.000396618	0.0177513
GMOY006098	GBRI045571	5.06e-08	0.0011421	0.000625706	4.75e-06
GMOY006106	GBRI000490	2.66e-57	2.46e-05	2.22e-16	2.51e-31
GMOY006108	GBRI033234	8.64e-05	0.00411939	0.0010333	0.00550129
GMOY006111	GBRI022927	2.67e-17	9.11e-05	2.22e-16	5.28e-10
GMOY006124	GBRI009652	2.24e-30	2.85e-05	1.11e-16	3.92e-09
GMOY006129	GBRI025286	5.34e-36	9.89e-06	1.11e-16	1.28e-23
GMOY006139	GBRI017022	2.94e-17	1.63e-05	0.000239986	8.51e-13
GMOY006143	GBRI025074	4.11e-34	1.34e-05	0	5.06e-35
GMOY006148	GBRI029189	7.7e-28	1.3e-05	0	4.72e-17
GMOY006149	GBRI011653	1.31e-92	9.24e-06	0	1.87e-30
GMOY006150	GBRI011648	2.62e-46	2.04e-06	0	6.41e-34
GMOY006154	GBRI038454	1.78e-105	9.96e-07	2.22e-16	1.15e-71
GMOY006155	GBRI025760	9.03e-28	3.38e-06	1.11e-16	2.42e-23
GMOY006160	GBRI027173	2.58e-05	0.00167863	0.00767983	0.000672933
GMOY006162	GBRI013874	2.11e-09	0.000240785	2.16e-08	6.56e-10
GMOY006163	GBRI013886	1.61e-43	1.49e-05	4.44e-16	2.42e-26
GMOY006164	GBRI000602	3.95e-61	2.73e-07	3.44e-15	8.35e-91
GMOY006165	GBRI000596	1.83e-40	9.72e-07	0	6.41e-47
GMOY006170	GBRI030114	5.05e-07	0.000958472	0.00190383	0.000143249
GMOY006173	GBRI012997	2.11e-49	4.78e-07	0	9.26e-77
GMOY006175	GBRI013005	3.49e-06	0.00139224	0.00128859	0.000123562
GMOY006176	GBRI013000	2.25e-20	1.53e-05	0	4.24e-12
GMOY006177	GBRI037020	5.45e-117	5.29e-06	1.11e-16	2.11e-59
GMOY006185	GBRI009201	6.46e-10	0.000761204	0.000134575	3e-10
GMOY006186	GBRI009196	9.24e-14	5.76e-05	6.34e-05	8.13e-13
GMOY006188	GBRI024879	7.25e-12	0.000115645	0.000194525	1.03e-08
GMOY006190	GBRI016700	2.49e-10	0.000135179	0	3.34e-09
GMOY006192	GBRI016698	8.49e-06	0.00137353	0.0056363	0.00044972
GMOY006198	GBRI027447	5.59e-06	7.01e-05	0	0.000254631
GMOY006200	GBRI027458	6.17e-19	0.000225209	6e-05	7.64e-11
GMOY006202	GBRI027451	4.41e-05	0.00251284	0.00311137	0.000382791
GMOY006204	GBRI027452	2.14e-112	8.34e-06	0	1.32e-24
GMOY006207	GBRI027453	2.56e-21	4.36e-06	2.22e-16	1.14e-26
GMOY006212	GBRI003787	0.000202113	0.00313764	0.00208595	0.000173483
GMOY006213	GBRI003795	0.00031478	0.00276703	0.000288814	0.00622612
GMOY006214	GBRI003789	8.73e-20	1.08e-05	0	2.63e-22
GMOY006217	GBRI030081	1.87e-11	7.8e-05	0.00137674	1.76e-08
GMOY006218	GBRI030080	2.01e-05	0.00493205	0.00047843	0.000300121
GMOY006222	GBRI034686	1.72e-09	0.000222813	0.000489569	1.19e-08
GMOY006224	GBRI041687	2.06e-18	1.62e-05	0.000133224	1.11e-15
GMOY006225	GBRI034288	1.58e-06	0.00143351	0.000616359	0.000184769
GMOY006227	GBRI017190	0.00511892	0.024878	0.00611882	0.00183166
GMOY006232	GBRI021781	3.88e-07	0.00159249	0.000877903	3.14e-05
GMOY006234	GBRI021780	1.1e-13	4.74e-05	0.000310867	3.24e-12
GMOY006235	GBRI018232	9.59e-21	4.73e-06	0	3.6e-29
GMOY006238	GBRI018233	8.79e-11	0.000127606	0.000358273	6.21e-08
GMOY006240	GBRI018238	4.85e-14	0.000133365	0.000180369	4.56e-11
GMOY006243	GBRI007491	5e-25	0.000245813	1.11e-16	4.85e-17
GMOY006244	GBRI038466	1.04e-25	3.54e-06	0	2.69e-28
GMOY006249	GBRI026541	1.06e-61	4.35e-07	2.22e-16	1.08e-65
GMOY006251	GBRI036917	1.25e-68	7.76e-07	1.11e-16	4.65e-80
GMOY006255	GBRI036921	2.52e-31	1.17e-06	0	1.75e-50
GMOY006256	GBRI036912	3.64e-13	5.15e-05	0.000303232	1.07e-11
GMOY006259	GBRI036924	0.00190609	0.00858787	0.00591297	0.0313818
GMOY006272	GBRI021922	1.92e-14	4.38e-05	0.000206253	1.12e-10
GMOY006273	GBRI021927	1.54e-16	3.44e-05	0.000185214	1.33e-12
GMOY006274	GBRI021921	2.6e-17	0.000103658	2.52e-07	2.04e-16
GMOY006284	GBRI037543	3.59e-76	2.31e-07	0	5.17e-94
GMOY006289	GBRI037530	1.38e-06	0.000564601	0.00291331	4.01e-05
GMOY006292	GBRI037536	1.53e-10	0.000108538	0.000915915	4.54e-08
GMOY006294	GBRI016136	2.12e-37	2.65e-06	4.44e-16	4.07e-44
GMOY006307	GBRI041768	4.86e-15	3.64e-05	9.96e-05	9.81e-12
GMOY006308	GBRI041767	1.45e-06	0.000774494	0.0020376	1.82e-05
GMOY006309	GBRI020191	1.62e-05	0.0230307	0.000204322	6.06e-05
GMOY006321	GBRI017210	6.15e-41	7.93e-06	1.11e-16	2.89e-30
GMOY006341	GBRI015781	1.34e-12	5.84e-05	2.22e-16	4.43e-09
GMOY006343	GBRI015774	1.1e-44	1.14e-05	0	2.71e-34
GMOY006354	GBRI015751	2.51e-56	9.91e-06	0	6.69e-50
GMOY006355	GBRI015752	2.41e-16	2.56e-05	2.53e-05	2.07e-12
GMOY006357	GBRI026009	1.46e-14	6.59e-05	0.000739157	5.81e-10
GMOY006360	GBRI010275	8.66e-07	0.000987216	0.00242346	5.27e-05
GMOY006361	GBRI045702	1.12e-19	0.000734882	0	2.47e-13
GMOY006365	GBRI044235	4.19e-18	9.91e-06	2.22e-16	7e-22
GMOY006369	GBRI030755	8.19e-20	3.48e-05	9.27e-06	1.01e-16
GMOY006370	GBRI030756	2.75e-34	0.000178024	0	2.88e-06
GMOY006371	GBRI030752	4.63e-24	6.23e-06	3.33e-16	9.73e-22
GMOY006373	GBRI030751	1e-06	0.00149876	0.00101169	1.05e-05
GMOY006379	GBRI005535	2.98e-30	2.85e-06	1.11e-16	4.31e-30
GMOY006381	GBRI005536	2.19e-14	0.000399622	5e-08	3.57e-11
GMOY006384	GBRI005538	5.6e-08	0.000499137	0.000238888	3.33e-05
GMOY006386	GBRI044234	7.25e-19	1.93e-05	4.44e-16	3.72e-21
GMOY006394	GBRI038205	5.49e-11	0.000725355	3.46e-05	1.07e-10
GMOY006395	GBRI042113	3.16e-06	0.000684186	0.000366409	1.69e-05
GMOY006399	GBRI042115	3.62e-05	0.00313939	0.00188247	0.00248876
GMOY006402	GBRI042112	0.000492561	0.00505224	0.0141622	0.00408522
GMOY006403	GBRI042098	3.36e-11	0.000127584	0.000341843	1.79e-07
GMOY006404	GBRI042093	2.4e-23	8.18e-06	0	2.38e-24
GMOY006406	GBRI008105	1.08e-12	0.00319119	1.11e-16	1.21e-12
GMOY006409	GBRI011896	1.65e-17	0.000215105	1.29e-08	2.39e-15
GMOY006414	GBRI001732	0.00129423	0.0078738	0.00338085	0.0134662
GMOY006416	GBRI012884	5.39e-87	1.09e-06	1.11e-16	6.01e-55
GMOY006417	GBRI012886	5.01e-07	0.000189385	6.66e-16	3.36e-05
GMOY006419	GBRI016777	3.13e-06	0.00126414	0.00201117	1.53e-05
GMOY006429	GBRI004090	1.35e-40	2.29e-06	0	1.28e-31
GMOY006431	GBRI014416	1.16e-14	2.88e-05	0.000308878	1.9e-11
GMOY006434	GBRI002378	3.78e-09	0.000253644	1.11e-16	8.81e-10
GMOY006435	GBRI002384	0.00016012	0.00110652	0	0.00720617
GMOY006443	GBRI002381	1.36e-09	0.000278311	9.99e-05	1.52e-09
GMOY006448	GBRI002379	3.49e-07	0.000611458	0.0027143	2.45e-05
GMOY006452	GBRI033651	4.5e-15	4.39e-05	2.22e-16	3.22e-15
GMOY006462	GBRI008142	2.04e-163	2.34e-07	0	9.85e-137
GMOY006472	GBRI034757	3.95e-10	0.000293066	0.000233394	0.000111397
GMOY006483	GBRI016581	2.34e-52	8.2e-06	0	1.08e-40
GMOY006485	GBRI000420	6.68e-56	6.82e-05	3.33e-16	9.15e-27
GMOY006488	GBRI004367	1.89e-18	1.03e-05	1.11e-16	3.74e-18
GMOY006489	GBRI004364	2.58e-05	0.00256511	0.00354211	6.65e-05
GMOY006490	GBRI004368	1.42e-13	0.000489683	8.92e-05	5.65e-07
GMOY006501	GBRI033167	4.86e-18	8.52e-06	0	1.91e-22
GMOY006504	GBRI030794	5.91e-32	4.12e-06	0	6.51e-30
GMOY006505	GBRI006900	3.13e-18	0.000108301	1.11e-16	3.83e-07
GMOY006513	GBRI044398	9.46e-20	1.15e-05	1.11e-16	4.53e-21
GMOY006514	GBRI044397	6.96e-10	0.000187848	0.000436763	1.29e-08
GMOY006515	GBRI044399	2.79e-12	8.99e-05	0.000527214	1.36e-09
GMOY006516	GBRI044410	2.08e-37	1.64e-06	1.11e-16	3.17e-38
GMOY006519	GBRI035556	0.000656749	0.000552207	0.000935496	0.00618514
GMOY006520	GBRI035554	0.00119288	0.00572575	0.00186586	0.024312
GMOY006521	GBRI035549	2.66e-34	5.04e-05	6.66e-16	6.07e-13
GMOY006523	GBRI035551	4.95e-30	3.46e-05	9.18e-11	5.66e-09
GMOY006525	GBRI010792	3.16e-34	1.86e-06	1.11e-16	4.05e-30
GMOY006526	GBRI016363	1.2e-14	9.49e-05	0.000272661	1.22e-11
GMOY006527	GBRI016365	0.00226634	0.00920854	0.00312163	0.0287238
GMOY006540	GBRI002701	0.000145134	0.000435393	0	0.0062514
GMOY006553	GBRI019216	0.000536904	0.00613003	0.00250433	0.000483061
GMOY006554	GBRI019166	8.98e-12	6.08e-05	0.000125278	7.48e-10
GMOY006560	GBRI009243	5.99e-15	2.05e-05	0	1.15e-17
GMOY006567	GBRI026115	9.14e-27	2.73e-05	3.05e-07	1.23e-19
GMOY006582	GBRI020259	2.41e-10	0.000167512	0.000655298	2.57e-09
GMOY006586	GBRI030277	5.55e-30	3.74e-06	4.44e-16	5.41e-27
GMOY006592	GBRI030956	0.00146357	0.00742397	0.00912879	0.0122869
GMOY006599	GBRI003934	3.01e-07	0.00040989	0.00202925	4.29e-06
GMOY006600	GBRI003953	1.78e-13	5.28e-05	1.11e-16	1.45e-13
GMOY006601	GBRI003956	6.33e-24	8.59e-06	2.22e-16	5.66e-23
GMOY006607	GBRI006465	6.39e-06	0.000716878	0	0.000583446
GMOY006609	GBRI035718	0.000362996	0.00205377	1.11e-16	0.0124758
GMOY006615	GBRI035711	4.01e-15	4.11e-05	2.93e-05	4.22e-12
GMOY006616	GBRI035712	6.21e-09	0.000356346	0.000316341	9.04e-09
GMOY006619	GBRI027203	0.00224429	0.0171591	0.0103335	0.010489
GMOY006624	GBRI043041	1.52e-10	0.000219235	7.34e-05	1.23e-06
GMOY006627	GBRI029576	5.16e-05	0.00158523	0.00453501	0.0005816
GMOY006632	GBRI023416	3.38e-05	0.0216539	0.00169774	5.81e-05
GMOY006634	GBRI023414	0.000166298	0.0039829	0.00827809	0.00207295
GMOY006636	GBRI010003	2.37e-13	0.00012987	6.49e-05	2.74e-09
GMOY006637	GBRI003623	0.000912752	0.00460627	0.00132539	0.0139057
GMOY006642	GBRI010102	0.00336951	0.0232579	0.0107141	0.0124827
GMOY006643	GBRI010106	3.88e-05	0.0013855	0.00417614	0.000125632
GMOY006645	GBRI010107	5.67e-10	0.00047208	0.000209059	5.22e-06
GMOY006649	GBRI024888	3.87e-11	0.000131257	0.000665336	3.76e-08
GMOY006654	GBRI008484	5.2e-09	0.000449383	0.000736987	2.24e-08
GMOY006656	GBRI008485	8.26e-41	3.15e-06	0	1.86e-37
GMOY006662	GBRI039357	8.23e-18	0.000716497	9.85e-05	2.46e-15
GMOY006663	GBRI039359	7.55e-28	2.19e-06	6.66e-16	1.32e-33
GMOY006682	GBRI039049	5.22e-07	0.00523638	0.000121014	2.4e-09
GMOY006685	GBRI037692	3.11e-40	9.72e-07	0	2.32e-42
GMOY006688	GBRI026101	7.49e-15	5.41e-05	0.000256627	5.18e-11
GMOY006691	GBRI004048	1.44e-13	0.000120817	0.000140767	7.3e-09
GMOY006695	GBRI022825	5.4e-13	0.000659965	6.23e-13	6.88e-07
GMOY006696	GBRI022830	1.35e-06	0.000719574	0.00545261	0.000118815
GMOY006701	GBRI011389	4.44e-29	5.66e-06	1.19e-07	5.58e-21
GMOY006703	GBRI011390	5.23e-81	1.54e-06	0	6.13e-60
GMOY006706	GBRI011399	1.47e-25	5.52e-06	1.94e-06	1.92e-19
GMOY006708	GBRI011404	8.46e-19	1.24e-05	8.02e-14	4.22e-18
GMOY006709	GBRI011408	1.97e-08	0.000176405	0.00179807	7.65e-07
GMOY006710	GBRI011398	2.18e-09	0.000176728	0.00117145	6.85e-07
GMOY006712	GBRI011406	3.78e-29	6.86e-06	8.67e-07	9.28e-22
GMOY006714	GBRI034615	3.27e-35	0.000985424	0	2.79e-17
GMOY006720	GBRI025573	4.35e-19	0.000124661	0.000382432	9.64e-08
GMOY006721	GBRI025571	1.53e-12	2.04e-05	0	2.26e-06
GMOY006723	GBRI011206	6.97e-07	0.00059276	0.000192945	0.00240094
GMOY006724	GBRI019987	5.4e-22	0.000187015	1.11e-16	1.52e-14
GMOY006725	GBRI021668	2.33e-05	0.00281411	0.000642282	1.49e-05
GMOY006729	GBRI021661	7.2e-21	5.03e-06	0	2.28e-27
GMOY006733	GBRI017646	1.93e-08	0.000252356	4.62e-10	2.6e-08
GMOY006736	GBRI035671	4.82e-22	2.67e-05	0.000189848	1.35e-07
GMOY006740	GBRI020030	1.22e-06	0.000618189	0.00230441	0.000150674
GMOY006741	GBRI020022	6.86e-12	9.57e-05	0.000603281	3.15e-09
GMOY006749	GBRI020009	8.59e-33	7.1e-06	1.11e-16	3.37e-23
GMOY006750	GBRI001930	1.15e-06	0.00426869	5.94e-05	0.000118245
GMOY006757	GBRI043144	2.03e-08	0.000892894	0.000305652	2.69e-06
GMOY006765	GBRI007097	9.83e-05	0.00292443	0.00209017	0.000172498
GMOY006771	GBRI007114	1.68e-15	0.000669142	2.22e-16	1.48e-07
GMOY006775	GBRI025096	1.3e-06	0.000686774	8.5e-12	8.21e-07
GMOY006780	GBRI032717	0.0016811	0.00585283	0.0136144	0.0126672
GMOY006782	GBRI000918	4.62e-15	4.11e-05	0.000145354	4.45e-10
GMOY006784	GBRI009449	1.24e-06	0.00269116	0.0018854	1.39e-05
GMOY006785	GBRI011669	1.74e-15	4.56e-05	1.17e-14	3.18e-13
GMOY006802	GBRI003350	2.68e-14	4.32e-05	0	7.68e-16
GMOY006806	GBRI032511	0.000903404	0.00493835	0.00197224	0.0206392
GMOY006809	GBRI008169	1.73e-106	1.67e-06	1.11e-16	3.21e-50
GMOY006813	GBRI003157	1.97e-07	0.00612276	0.000163102	3.56e-09
GMOY006817	GBRI043214	5.7e-69	6.98e-07	0	2.11e-57
GMOY006818	GBRI043220	3.06e-05	0.0012989	0.00104725	2.7e-05
GMOY006828	GBRI043231	3.96e-17	3.51e-05	0.000268818	9.99e-14
GMOY006829	GBRI043232	1.6e-06	0.0033814	0.000589409	1e-06
GMOY006830	GBRI043246	7.05e-10	0.000171496	0	2.65e-06
GMOY006831	GBRI043258	2.8e-40	1.8e-06	1.11e-16	1.25e-38
GMOY006832	GBRI001094	1.03e-108	1.52e-05	0	9.28e-84
GMOY006833	GBRI001087	1.37e-08	0.000289311	0.000147314	2.16e-09
GMOY006838	GBRI004020	4.91e-98	3.92e-05	1.11e-16	6.07e-56
GMOY006848	GBRI014528	5.42e-101	2e-05	3.33e-16	1.52e-28
GMOY006849	GBRI035501	4.73e-109	2.91e-06	1.11e-16	7.11e-47
GMOY006850	GBRI035504	6.33e-25	6.17e-06	0	3.67e-25
GMOY006852	GBRI035502	0.000267532	0.00312554	0.0114897	0.000943932
GMOY006854	GBRI035503	2.68e-13	0.000167137	0.0003444	5.07e-10
GMOY006856	GBRI035478	3.15e-06	0.000820351	0	0.00143576
GMOY006857	GBRI035475	4.92e-14	2.79e-05	0.000302688	3.88e-12
GMOY006866	GBRI024841	1.26e-51	1.61e-05	0	2.69e-30
GMOY006869	GBRI042402	2.25e-09	0.000415041	0.000662981	1.87e-06
GMOY006874	GBRI035726	4.18e-17	1.72e-05	2.33e-07	3.11e-13
GMOY006877	GBRI035729	1.76e-07	0.000724729	6.48e-06	0.000730827
GMOY006880	GBRI004829	7.55e-47	2.16e-06	0	1.92e-48
GMOY006884	GBRI031397	4.44e-27	2.54e-06	6.66e-16	2.93e-35
GMOY006894	GBRI031614	1.6e-22	8.67e-06	2.22e-16	7.89e-21
GMOY006897	GBRI008787	6.46e-17	2.66e-05	0.000410327	3.56e-12
GMOY006901	GBRI008372	0.0171095	0.040462	0.0220323	0.0433586
GMOY006906	GBRI036618	2.13e-08	0.000353339	0.00188074	2.42e-06
GMOY006909	GBRI036615	5.3e-21	1.42e-05	3.33e-16	1.51e-20
GMOY006914	GBRI041955	5.13e-14	0.00027762	0	9.48e-07
GMOY006919	GBRI029348	4.88e-09	0.000293814	0.000511929	5.95e-07
GMOY006921	GBRI023798	1.67e-15	9.6e-05	1.24e-08	5.69e-09
GMOY006934	GBRI003322	2.96e-41	1.14e-06	7.77e-16	1.44e-45
GMOY006958	GBRI036851	2.14e-49	6.09e-06	0	2.26e-35
GMOY006959	GBRI036859	6.55e-08	0.000886416	0.000926035	1.15e-05
GMOY006967	GBRI023485	2.01e-32	2.26e-06	1.11e-16	4.84e-29
GMOY006969	GBRI023484	2.18e-07	0.000514079	0.000620386	7.53e-07
GMOY006974	GBRI022263	4.76e-51	7.44e-07	4.44e-16	3.9e-47
GMOY006975	GBRI022264	1.89e-14	3.59e-05	0	3.25e-13
GMOY006978	GBRI024948	5.5e-06	0.00501993	8.29e-12	0.000465784
GMOY006987	GBRI041647	2.29e-10	0.000803193	7.29e-05	2.54e-10
GMOY006998	GBRI018850	3.99e-05	0.00464299	0.00584162	0.000443055
GMOY007003	GBRI018473	5.09e-52	1.12e-06	0	7.19e-45
GMOY007012	GBRI040894	1.63e-41	3.36e-06	0	7.81e-39
GMOY007013	GBRI040891	1.52e-22	9.76e-06	0	3.31e-22
GMOY007016	GBRI002582	9.88e-18	8.2e-06	2.22e-16	1.59e-09
GMOY007023	GBRI040870	0.000121717	0.00330395	0.00669544	0.00265411
GMOY007025	GBRI036089	8.52e-08	0.00024924	2.22e-16	3.86e-05
GMOY007031	GBRI023239	6.14e-18	0.000136616	0	1.33e-11
GMOY007033	GBRI020528	7.54e-13	1.61e-05	0	2.51e-06
GMOY007039	GBRI011180	0.00403963	0.0100978	0.0187459	0.0119544
GMOY007040	GBRI011179	3.94e-06	0.00115457	0.00230739	3.99e-05
GMOY007043	GBRI025953	9.7e-79	1.43e-05	3.33e-16	3.53e-28
GMOY007046	GBRI002067	1.5e-11	0.00184864	1.35e-08	7.12e-10
GMOY007048	GBRI036914	5.93e-14	3.44e-05	0.000504332	5.18e-11
GMOY007052	GBRI016759	2.17e-08	0.000245908	0.00109985	1.96e-06
GMOY007056	GBRI032756	1.82e-05	0.00246202	0.000735055	0.00176372
GMOY007059	GBRI023273	0.00438388	0.0341866	0.00469358	0.0268446
GMOY007060	GBRI023266	2.77e-09	0.000497678	3.15e-05	2.96e-05
GMOY007067	GBRI014034	0.0011815	0.00601852	0.00865777	0.00367227
GMOY007069	GBRI014016	1.71e-10	0.000434057	8.66e-05	1.77e-09
GMOY007071	GBRI014019	6.45e-46	7.43e-06	0	2.01e-41
GMOY007072	GBRI000281	2.91e-35	2.33e-06	4.44e-16	3.76e-30
GMOY007077	GBRI012253	4.99e-33	2.13e-06	0	3.61e-44
GMOY007078	GBRI012250	3.91e-135	1.02e-06	1.11e-16	1.73e-42
GMOY007080	GBRI029356	1.83e-10	0.000180125	0.000376468	4.46e-07
GMOY007087	GBRI008057	2.06e-11	9.57e-05	0.000502718	4.37e-09
GMOY007088	GBRI008055	2.27e-38	2.72e-06	0	1.15e-36
GMOY007092	GBRI008059	3.53e-25	6.38e-06	1.11e-16	7.02e-24
GMOY007096	GBRI003511	4.22e-49	5.07e-07	2.66e-15	1.37e-59
GMOY007099	GBRI021216	2.98e-09	0.000192842	0.000455063	0.000178433
GMOY007119	GBRI037676	1.46e-88	3.42e-07	0	1.02e-91
GMOY007121	GBRI037677	4.51e-58	9.12e-07	2.22e-16	1.37e-52
GMOY007125	GBRI045580	2.68e-13	0.000123043	0.000759884	1.89e-09
GMOY007129	GBRI029045	4.36e-21	1.58e-05	0	5.77e-19
GMOY007130	GBRI029042	6.91e-77	1.54e-06	0	4.49e-65
GMOY007131	GBRI029066	2.25e-05	0.00153777	0.00179868	7.05e-05
GMOY007132	GBRI029065	0.00368716	0.0145472	0.0171214	0.0184697
GMOY007136	GBRI012214	2.42e-23	6.3e-06	1.11e-16	1.18e-23
GMOY007137	GBRI038177	7.69e-15	6.84e-05	0.000159555	4e-14
GMOY007138	GBRI012212	5.96e-27	4.27e-06	2.22e-16	5.2e-24
GMOY007140	GBRI012215	0.000162823	0.00713715	0.00239783	0.00529477
GMOY007141	GBRI012211	1.73e-16	9.81e-06	1.11e-16	2.49e-23
GMOY007143	GBRI036734	4.05e-09	0.000293536	0.00115373	6.54e-07
GMOY007148	GBRI009805	0.00618752	0.0282368	0.00894727	0.028187
GMOY007152	GBRI009794	3.24e-73	1.86e-06	2.22e-16	3.7e-51
GMOY007156	GBRI041074	3.45e-16	0.000161691	4.38e-12	2.23e-11
GMOY007158	GBRI026795	1.73e-11	0.000215079	0.000411034	3.33e-08
GMOY007159	GBRI026791	2.32e-63	6.82e-07	1.11e-16	3.65e-57
GMOY007167	GBRI032533	3.08e-60	4.85e-06	0	4.42e-41
GMOY007169	GBRI032531	1.02e-13	0.000242435	0.000180284	8.11e-11
GMOY007171	GBRI017312	2.42e-17	2.78e-05	0	7.98e-16
GMOY007172	GBRI026560	7.11e-07	0.0029128	0.00122555	1.24e-05
GMOY007173	GBRI026555	7e-20	2.17e-05	0.000414448	1.35e-16
GMOY007175	GBRI003472	2.36e-09	0.000371363	0.000415607	6.62e-10
GMOY007177	GBRI009602	1.07e-27	1.38e-05	1.11e-16	4.37e-22
GMOY007178	GBRI009604	0.000364233	0.00334712	0.000699176	0.000169021
GMOY007184	GBRI005440	5.23e-12	0.000294984	0.00136874	1.42e-05
GMOY007185	GBRI005442	7.8e-57	5.33e-06	0	2.94e-39
GMOY007191	GBRI016187	7.68e-06	0.0151199	1.47e-05	7.95e-05
GMOY007192	GBRI016173	1.45e-134	1.36e-07	0	3.42e-151
GMOY007195	GBRI016178	3.22e-11	6.78e-05	0.000658903	6.38e-10
GMOY007201	GBRI010278	7.13e-30	2.17e-06	2.22e-16	3.14e-26
GMOY007202	GBRI010281	0.000660666	0.0139113	0.00520245	0.00396598
GMOY007206	GBRI012455	0.00684334	0.0102268	0.0105934	0.0117222
GMOY007207	GBRI012454	1.34e-06	0.00113097	5.29e-05	0.000531449
GMOY007213	GBRI042592	1.22e-08	0.000400482	0.00146724	1.7e-06
GMOY007214	GBRI042594	2.11e-10	9.67e-05	0.00131563	7.06e-08
GMOY007215	GBRI042596	1.6e-43	1.25e-05	0	1.32e-33
GMOY007221	GBRI012230	3.42e-08	0.000947064	3.74e-08	5.52e-05
GMOY007222	GBRI012228	3.36e-13	7.25e-05	0.000228145	2.07e-10
GMOY007224	GBRI012233	2.86e-06	0.000749083	0.0047417	2.98e-05
GMOY007226	GBRI012232	4.98e-07	0.000579541	0.00220627	8.21e-05
GMOY007227	GBRI012234	5.86e-13	4.47e-05	0.00062941	2.69e-10
GMOY007228	GBRI012245	0.000639558	0.00332001	0.000770731	0.0130163
GMOY007230	GBRI012223	2.87e-16	2.59e-05	0	2.17e-17
GMOY007231	GBRI038179	1.35e-07	0.000664126	0.000183652	4.87e-08
GMOY007233	GBRI038173	5.8e-43	1.87e-06	0	1.63e-44
GMOY007234	GBRI038178	9.4e-111	7.44e-07	1.11e-16	1.68e-83
GMOY007236	GBRI038189	2.7e-08	0.0005778	0.000897356	7.4e-07
GMOY007238	GBRI038190	0.0112161	0.0231631	0.0123074	0.0176302
GMOY007239	GBRI038194	1.55e-19	1.17e-05	1.11e-16	8.75e-20
GMOY007245	GBRI012756	1.13e-29	4.25e-06	1.11e-16	9.54e-26
GMOY007246	GBRI012761	4.65e-16	1.54e-05	1.11e-16	2.34e-16
GMOY007251	GBRI011538	2.74e-82	2.25e-07	6.66e-16	3.95e-90
GMOY007256	GBRI006939	5.96e-35	3.48e-06	2.22e-16	5.44e-46
GMOY007261	GBRI000407	1.73e-10	0.000352696	0.000415427	3.25e-07
GMOY007262	GBRI021805	1.16e-11	8.04e-05	0.000441426	1.03e-08
GMOY007264	GBRI027025	1.33e-63	1.44e-06	1.11e-16	4.95e-55
GMOY007270	GBRI000067	0.00642272	0.0494384	0.00856745	0.00657715
GMOY007276	GBRI037708	4.47e-185	1.27e-07	7.77e-16	5.07e-230
GMOY007282	GBRI040055	1.19e-28	6.73e-06	1.11e-16	2.34e-24
GMOY007285	GBRI040056	2.58e-24	7.82e-06	0	4.17e-28
GMOY007287	GBRI040071	2.13e-30	7.95e-06	1.11e-16	1.78e-25
GMOY007292	GBRI008927	1.99e-19	1.08e-05	0	2.52e-08
GMOY007295	GBRI008944	1.98e-11	0.000416189	0.000423197	1.56e-05
GMOY007296	GBRI008910	1.09e-33	2.83e-05	3.33e-16	6.58e-22
GMOY007298	GBRI008904	9.26e-25	6.83e-05	0.000214533	8.99e-12
GMOY007302	GBRI017146	1.78e-49	5.86e-07	0	6.41e-47
GMOY007303	GBRI033786	1.81e-13	5.24e-05	5.45e-12	2.21e-11
GMOY007306	GBRI022646	0.000762001	0.00898868	0.00137653	0.00551516
GMOY007310	GBRI004676	6.64e-10	0.000218505	3.22e-15	4.82e-10
GMOY007316	GBRI042647	1.58e-08	0.000636683	0.000235825	0.000189574
GMOY007317	GBRI008674	0.000970431	0.00876385	0.0088359	0.00236731
GMOY007319	GBRI008687	1.22e-37	0.000180125	2.22e-16	1.55e-06
GMOY007329	GBRI010825	1.6e-23	1.03e-05	1.41e-09	3.98e-20
GMOY007330	GBRI033377	7.02e-12	0.000107484	0.000309273	1.45e-09
GMOY007334	GBRI003981	0.000402083	0.00648455	0.00590271	0.00878419
GMOY007338	GBRI043457	5.83e-131	1.96e-05	0	4.75e-64
GMOY007339	GBRI043459	7.95e-17	0.000111162	0	4.29e-07
GMOY007349	GBRI007154	1.1e-13	1.41e-05	0	1.54e-06
GMOY007352	GBRI007182	1.52e-113	1.27e-07	0	4.4e-157
GMOY007359	GBRI011509	0.0033949	0.0128352	0.0100806	0.0271333
GMOY007363	GBRI009226	1.91e-10	8.62e-05	0.000336702	2.1e-08
GMOY007366	GBRI044729	1.56e-10	0.000251286	0.000142035	8.69e-09
GMOY007371	GBRI015006	2.86e-08	0.000294984	0.00115708	7.62e-07
GMOY007375	GBRI014996	5.68e-38	3.91e-06	0	7.44e-43
GMOY007381	GBRI039290	5.66e-10	0.000113221	0.000846855	8.41e-08
GMOY007385	GBRI043435	2.04e-08	0.000389064	0.000200351	2.41e-07
GMOY007386	GBRI031424	5.07e-26	0.000108235	0	1.58e-10
GMOY007392	GBRI045555	6.06e-98	9.12e-07	8.55e-15	8.43e-20
GMOY007393	GBRI018590	2.15e-06	0.00123531	0.00118065	4.99e-06
GMOY007397	GBRI021071	0.00531792	0.018527	0.0146242	0.0174932
GMOY007402	GBRI014383	5.88e-07	0.00217679	0.00156729	1.33e-05
GMOY007405	GBRI039541	0.00601886	0.0391918	0.014481	0.0204501
GMOY007410	GBRI023359	4.15e-07	0.000416867	0.000215919	1.43e-07
GMOY007419	GBRI044089	3.02e-21	1.23e-05	0	2.9e-09
GMOY007422	GBRI010392	1.63e-07	0.000548036	0.00118122	5.23e-05
GMOY007426	GBRI015678	1.71e-10	7.72e-05	0.00085958	2.07e-08
GMOY007434	GBRI006910	8.99e-22	7.95e-06	1.11e-16	4.36e-19
GMOY007437	GBRI006907	3.26e-07	0.000365686	0.00229978	2e-05
GMOY007439	GBRI023804	5.17e-14	3.47e-05	0	1.94e-12
GMOY007455	GBRI041699	3.44e-20	3.48e-05	9.14e-09	9.56e-17
GMOY007457	GBRI008320	6.77e-07	0.00105608	0.00186534	0.000128671
GMOY007464	GBRI008322	2.19e-12	0.000282288	0.000619498	8.83e-06
GMOY007468	GBRI008325	1.23e-39	1.71e-05	0	1.93e-10
GMOY007469	GBRI008305	3.18e-11	0.000112535	1.11e-16	1.93e-12
GMOY007471	GBRI008301	9.65e-47	5.9e-07	0	3.35e-69
GMOY007486	GBRI042446	7.31e-17	4.11e-05	0.000135975	1.48e-11
GMOY007487	GBRI016862	0.000913172	0.00929016	0.00651296	0.0132408
GMOY007500	GBRI030069	2.42e-16	2e-05	0	2.36e-18
GMOY007501	GBRI030070	9.25e-18	4.14e-05	1.11e-16	4.56e-12
GMOY007506	GBRI025164	3.48e-14	0.00258059	3.33e-16	1.53e-18
GMOY007508	GBRI034198	1.82e-12	8.01e-05	0.000275019	1.5e-08
GMOY007509	GBRI034196	2.93e-29	3.38e-06	0	1.24e-28
GMOY007510	GBRI027764	8.71e-45	0.000141067	0	4.6e-16
GMOY007512	GBRI034197	9.87e-12	0.00337934	2.39e-05	5.05e-09
GMOY007514	GBRI003393	2.8e-22	0.000102483	0.000414532	1.18e-12
GMOY007517	GBRI026603	0.00318506	0.0155066	0.0160739	0.00760427
GMOY007518	GBRI014316	3.42e-227	4.79e-07	0	5.31e-96
GMOY007528	GBRI014066	6.84e-10	0.0155891	4.44e-16	2.14e-11
GMOY007537	GBRI043913	1.03e-07	0.000298993	0.00105072	1.28e-05
GMOY007539	GBRI043916	4.5e-11	0.000131093	0.000613554	1.97e-09
GMOY007543	GBRI018061	1.22e-21	1.82e-05	0	2.15e-09
GMOY007547	GBRI024306	9.23e-12	0.000238768	8.43e-05	5.34e-10
GMOY007551	GBRI041769	1.09e-08	0.000294908	0.000270645	4.79e-05
GMOY007557	GBRI042801	1.45e-17	1.6e-05	0.000243284	5.93e-15
GMOY007563	GBRI037846	0.000243707	0.00964785	0.00478283	0.00370072
GMOY007566	GBRI038973	1.84e-39	4.03e-06	0	2.26e-32
GMOY007568	GBRI007084	5.05e-13	8.22e-05	0.000228036	3.34e-10
GMOY007569	GBRI007076	3.19e-07	0.000829693	0.000709365	1.71e-06
GMOY007571	GBRI007081	4.37e-17	2.06e-05	0.000297549	1.89e-14
GMOY007574	GBRI011878	3.44e-75	4.59e-07	1.11e-16	1.87e-83
GMOY007576	GBRI030990	3.16e-147	1.09e-06	0	8.04e-108
GMOY007587	GBRI013217	2.51e-05	0.00248247	0.00219218	0.000375828
GMOY007591	GBRI030301	1.57e-78	4.01e-07	5.55e-16	3.85e-69
GMOY007594	GBRI043710	9.52e-15	3e-05	0.000181502	1.76e-11
GMOY007597	GBRI037834	1.1e-08	0.00100323	0.000647015	1.08e-05
GMOY007601	GBRI024508	0.00375089	0.00902057	0.0147407	0.0348881
GMOY007602	GBRI024496	2.07e-11	9.49e-05	0.000583273	4.18e-09
GMOY007606	GBRI037037	3.31e-44	9.72e-07	2.22e-16	3.97e-54
GMOY007616	GBRI019542	2.93e-08	0.000263132	0.0011088	1.78e-06
GMOY007621	GBRI019541	2.24e-30	1.04e-05	1.11e-16	3.44e-27
GMOY007626	GBRI010811	2.35e-15	0.000314633	2.01e-11	6.55e-08
GMOY007637	GBRI012435	8.62e-73	1.9e-07	0	3.41e-113
GMOY007639	GBRI012442	5.02e-59	3.42e-07	0	6.21e-78
GMOY007640	GBRI016191	6.22e-26	2.69e-06	1.11e-16	2.78e-31
GMOY007645	GBRI041048	1.23e-35	2.78e-06	0	6.58e-35
GMOY007648	GBRI043690	4.22e-36	1.3e-06	0	1.48e-37
GMOY007651	GBRI036031	2.76e-58	1.85e-06	0	7.87e-14
GMOY007660	GBRI032016	2.99e-05	0.00461798	0.00146625	0.00075973
GMOY007670	GBRI026565	3.14e-11	8.07e-05	2.92e-05	3.98e-11
GMOY007671	GBRI026554	2.08e-16	4.83e-05	0.000211897	2e-13
GMOY007676	GBRI026564	1.23e-30	2.54e-06	1.11e-16	6.5e-28
GMOY007680	GBRI022239	1.19e-17	2.3e-05	3.33e-16	5.52e-20
GMOY007682	GBRI022237	1.53e-180	8.37e-07	0	3.81e-19
GMOY007686	GBRI040945	2.67e-10	0.000343559	0.00016124	5.6e-07
GMOY007691	GBRI040965	1.29e-16	1.61e-05	1.11e-16	1.51e-16
GMOY007696	GBRI040963	1.63e-10	0.000566647	0.000254268	4.7e-06
GMOY007701	GBRI041004	2.12e-145	7.74e-06	2.22e-16	5.01e-37
GMOY007708	GBRI027016	2.49e-45	1.64e-06	0	7.81e-39
GMOY007710	GBRI032642	6.79e-14	5.63e-05	0.000308912	3.25e-11
GMOY007718	GBRI013430	1.71e-34	3.16e-06	0	1.76e-26
GMOY007722	GBRI009151	0.00533151	0.0202116	0.0147072	0.0195844
GMOY007726	GBRI009134	2.52e-22	2.36e-05	0.000188078	4.36e-19
GMOY007728	GBRI009142	1.23e-23	8.04e-06	2.22e-16	2.13e-21
GMOY007729	GBRI009133	5.53e-54	1.86e-06	1.11e-16	1.42e-56
GMOY007730	GBRI009137	4.14e-21	0.00024924	6.66e-16	2.07e-15
GMOY007732	GBRI009122	3.98e-70	9e-06	0	1.91e-42
GMOY007733	GBRI009097	3.04e-06	0.00171112	0.00114255	2.37e-06
GMOY007742	GBRI033787	0.000199656	0.00785955	0.00216162	0.00336313
GMOY007744	GBRI033783	4.66e-11	8.62e-05	0.000567782	1.79e-09
GMOY007751	GBRI033752	1.01e-20	1.29e-05	2.88e-05	2.69e-17
GMOY007759	GBRI016473	1.03e-35	2.42e-05	1.11e-16	3.91e-10
GMOY007763	GBRI042367	7.29e-49	2.43e-06	0	4.9e-13
GMOY007766	GBRI042368	2.37e-11	6.78e-05	1.11e-16	2.88e-06
GMOY007767	GBRI042366	3.26e-05	0.00260843	0.000266409	0.0022691
GMOY007774	GBRI004968	4.4e-11	0.00011476	2.22e-16	3.29e-11
GMOY007780	GBRI013748	3.04e-19	5.99e-05	5.55e-13	1.69e-14
GMOY007784	GBRI013776	4.41e-96	1.38e-06	0	2.52e-87
GMOY007786	GBRI013773	0.00141431	0.0167684	0.0129387	0.00578462
GMOY007791	GBRI013774	1.94e-32	0.000314135	0	7.57e-06
GMOY007792	GBRI005787	1.64e-44	1.14e-06	5.55e-16	1.41e-47
GMOY007793	GBRI005802	8.4e-10	0.000118766	0	3.61e-12
GMOY007801	GBRI005821	3.79e-77	1.9e-07	1.44e-15	2.15e-99
GMOY007807	GBRI031830	1.43e-33	0.00025796	0	6.35e-24
GMOY007808	GBRI005822	5.13e-41	4.85e-06	0	3.99e-36
GMOY007810	GBRI005823	3.97e-21	3.94e-05	1.11e-16	4.39e-14
GMOY007811	GBRI005828	1.08e-26	6.95e-06	0	2.51e-23
GMOY007814	GBRI007426	0.000179696	0.00546634	0.00505822	0.000234197
GMOY007816	GBRI012004	0.000304293	0.00200008	0.00503593	0.000298786
GMOY007820	GBRI012015	4.84e-15	2.87e-05	1.11e-16	6.53e-16
GMOY007823	GBRI012014	1.49e-27	2.45e-05	1.11e-16	7.54e-23
GMOY007830	GBRI014235	2.91e-15	3.98e-05	1.78e-14	9.56e-13
[truncated: 1,136 more rows]
