# Supplementary material for: The holobiont transcriptome of teneral tsetse fly species of varying vector competence
Source: BMC Genomics. 2021 May 31;22:400. doi: 10.1186/s12864-021-07729-5 (PMC8166097; doi:10.1186/s12864-021-07729-5)
Supplement: Supplementary file 8 — Additional file 8: Table S7. p-values of differentially expressed genes between G. brevipalpis bacteriomes and midgut libraries. [file 12864_2021_7729_MOESM8_ESM.xlsx]

## Sheet: GbbacvsGbgut
Table S7. p-values of differentially expressed genes between G. brevipalpis bacteriomes and midgut libraries. Functional annotations can be obtained using gene ids through EnsemblMetazoa BIOMART.
geneid_Gb	edgeR	limma	NOISeq	DESeq2
GBRI022637	0.000312414	0.00368864	0.00565782	0.00122822
GBRI028260	1.71e-113	1.22e-08	5.55e-16	1.06e-105
GBRI041971	2.65e-18	5.1e-05	1.07e-09	1.86e-16
GBRI005851	1.96e-42	2.61e-08	0	1.07e-59
GBRI044886	0.00107376	0.00959614	0.00300737	0.00213974
GBRI044891	3.96e-08	0.00079715	0.000413995	3.52e-06
GBRI042734	1.96e-13	2.24e-05	2.22e-16	4.64e-08
GBRI035038	9.19e-07	0.00063492	1.44e-15	2.88e-06
GBRI030588	6.77e-06	0.00100417	0	1.93e-06
GBRI030764	6.96e-09	0.000260945	0.000304746	0.000125671
GBRI015454	0.000137031	0.00255596	3.36e-05	0.000287965
GBRI023293	3.07e-06	0.00102112	0.00349031	1.76e-05
GBRI017192	0.0109418	0.0449143	0	0.028628
GBRI005108	2.53e-11	2.63e-05	2.22e-16	5.66e-14
GBRI008977	6.81e-08	0.000261713	0.00393393	2.33e-07
GBRI005598	6.89e-05	0.00564731	0.00388658	0.000259756
GBRI009245	2.09e-07	0.000646325	0.000185774	7.88e-08
GBRI010062	0.000124819	0.0190881	0.00388201	0.000274754
GBRI031002	9.33e-31	5.92e-07	1.22e-15	3.69e-30
GBRI044859	2.6e-13	6.22e-05	0.00210604	8.34e-15
GBRI044858	9.81e-18	0.000409414	8.88e-16	1.09e-11
GBRI004966	6.14e-08	0.00108035	0.00321492	7.68e-05
GBRI004963	5.9e-11	8.68e-05	6.66e-16	3.13e-13
GBRI007059	2.23e-09	0.000240679	0	7.48e-09
GBRI004631	2.04e-05	0.000415383	0.00398039	5.32e-05
GBRI004636	1.54e-10	2.97e-05	8.88e-16	3.93e-15
GBRI004646	8.88e-56	2.49e-06	6.66e-16	2.87e-44
GBRI004635	1.98e-30	0.000113293	0	1.08e-29
GBRI004649	7.08e-17	5.72e-06	0	6.85e-21
GBRI040611	1.08e-13	2.12e-05	2.22e-16	1.35e-15
GBRI040603	0.00741442	0.0397506	0.00676073	0.0127687
GBRI040606	2.48e-10	0.00110482	1.11e-16	1.2e-07
GBRI040601	5.24e-69	3.03e-08	0	7.79e-106
GBRI043166	2.14e-26	1.5e-07	1.78e-15	1.72e-57
GBRI017764	0.032124	0.0117415	0.0081542	0.0398184
GBRI008628	1.49e-06	0.000810655	0.000383176	7.44e-06
GBRI013860	2.67e-38	1.95e-06	0	1.15e-27
GBRI014051	5.82e-05	0.000415636	0.000837744	0.000131087
GBRI022286	3.25e-10	9.44e-05	0.00223295	6.81e-10
GBRI038803	4.43e-10	0.000185149	0	2.24e-09
GBRI018865	1.61e-46	4.94e-08	6.66e-16	5.76e-55
GBRI018486	4.02e-10	0.000170809	1.96e-08	4.27e-08
GBRI023102	3.99e-09	0.000148744	6.97e-05	3.1e-10
GBRI023097	1.05e-33	6.29e-08	0	4.84e-48
GBRI026705	0.00868043	0.000857077	3.33e-16	0.00624078
GBRI015957	4.05e-07	0.001401	2.27e-08	1.38e-07
GBRI020810	2.72e-20	7.32e-06	1.78e-15	5.19e-18
GBRI022304	6.24e-05	0.00340836	0.00514543	4.01e-05
GBRI017358	3.57e-15	3.69e-05	8.88e-16	1.87e-14
GBRI032607	2.67e-06	0.00158077	0.0020099	2.27e-05
GBRI042556	3.44e-16	5.26e-06	0.00173073	6.44e-22
GBRI015337	2.2e-19	1.41e-05	2.22e-16	7.72e-22
GBRI015330	1.97e-39	1.19e-07	3.33e-16	4.63e-39
GBRI015333	3.72e-11	6.45e-05	1.09e-05	2.67e-13
GBRI027534	5.54e-16	2.64e-06	1.44e-15	1.24e-28
GBRI027536	8.76e-06	0.00112711	5.55e-16	1.5e-05
GBRI032046	1.97e-80	5.75e-09	2.22e-15	2.28e-97
GBRI031179	4.94e-05	0.00418966	0.00172185	0.000451631
GBRI005034	0.0210341	0.0349465	0.00696995	0.0309924
GBRI012252	1.41e-06	0.000740178	0.00215367	0.000816058
GBRI002128	0.00428518	0.0295801	0.00587617	0.00326792
GBRI014221	0.00675097	0.00726192	0.00773974	0.0126343
GBRI027522	7.91e-05	0.00580746	0.00242691	4.12e-05
GBRI043507	1.33e-20	2.96e-06	0	1.95e-19
GBRI039791	0.000224416	0.00538608	0.00516541	0.000134363
GBRI029304	0.00951555	0.024906	0.00723058	0.0135679
GBRI031335	2.76e-23	2.1e-06	4.44e-16	1.09e-29
GBRI042168	3.94e-08	0.000294046	1.73e-05	0.000217245
GBRI006777	4.92e-06	0.00459717	0.00364522	2.62e-05
GBRI025827	0.000658109	0.0108543	0.0031674	0.00613346
GBRI027425	0.000820189	0.00761487	0.00401642	0.00156876
GBRI002611	6.26e-40	1.95e-06	1.11e-16	8.92e-29
GBRI002629	1.61e-17	3.19e-05	1.16e-13	5.26e-19
GBRI013645	8.65e-100	1.96e-10	0	9.76e-186
GBRI017915	3.18e-06	0.00443358	0.0033707	1.1e-05
GBRI007937	0.00839046	0.0174539	0.00897089	0.0267135
GBRI020983	5.83e-161	5.71e-09	0	2e-118
GBRI044522	2.25e-06	0.000610266	6.36e-09	8.6e-07
GBRI044523	6.87e-16	2.36e-06	2e-15	6.92e-31
GBRI007753	2.66e-36	3.4e-07	1.33e-15	1.02e-33
GBRI004741	4.46e-07	0.00024183	0.0026485	2.56e-06
GBRI008837	1e-20	9.05e-07	5.11e-15	7.29e-33
GBRI003650	3.69e-08	0.000362691	6.66e-16	6.8e-08
GBRI031000	1.67e-05	0.0020037	0	4.65e-06
GBRI029894	1.22e-19	3.5e-06	2.44e-15	2.74e-24
GBRI025056	1.14e-07	0.000306225	0.00064484	2.59e-05
GBRI033506	7.51e-32	3.53e-07	2.33e-15	1.89e-34
GBRI005686	7.21e-14	1.91e-05	6.69e-08	1.18e-13
GBRI015318	0.001777	0.0226351	0.00126795	0.00299883
GBRI027196	0.00926588	0.0339463	0.00683805	0.00804169
GBRI031957	1.75e-14	8.65e-06	0	3.26e-27
GBRI009360	2.15e-13	8.34e-05	0	3.21e-14
GBRI004690	7.37e-63	2.33e-07	7.77e-16	1.41e-59
GBRI039437	4.17e-54	3e-08	2.44e-15	5.69e-60
GBRI020606	8.99e-05	0.00433451	0.00361914	0.000243267
GBRI017629	1.95e-10	6.57e-05	8.88e-16	1.16e-11
GBRI017627	2.15e-22	6.98e-07	8.88e-16	1.93e-33
GBRI020984	4.67e-06	0.000920224	0.0017573	9.73e-06
GBRI044873	1.32e-06	0.000578373	0.00349421	4.94e-07
GBRI027740	1.36e-13	4.17e-05	0	6.88e-20
GBRI034983	0.000206562	0.00538608	0.00206054	0.00792095
GBRI007621	1.36e-05	0.000520866	0.00369064	4.41e-05
GBRI033143	9.14e-10	0.000170322	0	9.69e-10
GBRI037245	8.28e-05	0.0277356	0.00195168	0.000225998
GBRI023956	3.17e-76	6.55e-07	4.44e-16	1.15e-37
GBRI030681	2.53e-06	0.000590924	0.00243203	4.91e-06
GBRI037139	0.000657861	0.00363116	0.00961073	0.00194517
GBRI041166	8.7e-13	1.22e-05	0	1.66e-17
GBRI007034	2.99e-25	3.46e-05	8.88e-16	7.17e-15
GBRI019062	3.61e-09	0.000152262	0	1.08e-10
GBRI018902	8.76e-08	0.00024183	4.44e-16	9.85e-09
GBRI025779	6.44e-21	1.39e-06	1.78e-15	1.21e-26
GBRI019369	0.00131875	0.00765454	0.00803493	0.0012135
GBRI037691	2.25e-08	0.0030957	1.05e-06	1.39e-07
GBRI018021	3.3e-05	0.00183288	6.66e-16	6.05e-05
GBRI011782	7.12e-50	1.5e-07	6.66e-16	8.88e-52
GBRI027708	0.00927008	0.0107862	0.00777421	0.0117907
GBRI024037	0.000298215	0.0058153	0.00270983	0.000573219
GBRI023975	5.91e-07	0.000319597	0.00273177	4.68e-06
GBRI023990	5.31e-33	1.63e-07	0	9.37e-59
GBRI003760	1.21e-08	0.000151526	0.00110434	4.28e-08
GBRI003763	7.41e-06	0.00169151	0.000515654	7.67e-06
GBRI006388	3.87e-06	0.00193224	0.00264855	4.8e-05
GBRI025385	6.88e-06	0.00115867	6.64e-09	0.00158044
GBRI016466	0	5.31e-10	9.77e-15	2.67e-190
GBRI029762	7.27e-20	7.96e-06	5.55e-16	1.61e-18
GBRI030839	2.1e-21	3.61e-06	5.55e-16	4.42e-21
GBRI030326	1.54e-248	8.39e-09	0	3.6e-43
GBRI025180	0.00013794	0.0108214	0.00384986	7.66e-05
GBRI017012	1.38e-05	0.00042688	0.00102848	0.00510604
GBRI001457	1.32e-10	8.22e-05	3.56e-14	1.09e-11
GBRI031609	0.000106138	0.00467433	0.00715767	0.000250492
GBRI008722	0.00299056	0.0284914	0.00701959	0.0081161
GBRI008788	7.11e-08	0.000239866	0.00265697	2.47e-07
GBRI030039	1.67e-09	8.87e-05	8.16e-09	5.96e-11
GBRI027826	3.59e-12	4.17e-05	0.00205291	1.55e-11
GBRI018972	3.78e-09	0.000282062	2.22e-16	8.24e-09
GBRI012036	3.29e-147	5.94e-08	0	2.16e-97
GBRI012034	1.15e-06	0.00337198	7.77e-16	1.92e-07
GBRI019565	5.25e-20	5.54e-06	1.33e-15	4.76e-18
GBRI004277	0.000287974	0.00834424	0.002801	0.00288765
GBRI004266	2.3e-05	0.000609953	0.00316018	6.32e-05
GBRI015737	1.24e-09	0.000148744	0.000707928	1.58e-08
GBRI039826	7.66e-07	0.000347325	0.002446	1.15e-05
GBRI018257	4.29e-22	1.04e-06	8.88e-16	9.95e-31
GBRI016109	7.09e-07	0.000320799	0	4.69e-08
GBRI030651	1.08e-07	0.000240969	0.00280856	1.69e-07
GBRI008400	8.55e-99	4.29e-09	2.78e-15	4.92e-147
GBRI044008	2.19e-60	1.9e-08	1.44e-15	5.05e-61
GBRI036809	7.45e-09	0.00363116	5.35e-05	2.51e-07
GBRI001908	1.93e-41	1.44e-07	0	4.87e-38
GBRI034580	8.86e-19	9.47e-06	1.11e-16	5.67e-18
GBRI014233	6.58e-08	0.00023268	0.00225626	1.21e-08
GBRI011815	0.000117812	0.00328896	0.00401662	0.000273091
GBRI033728	5.82e-10	0.000148744	0.000910434	2.61e-06
GBRI015996	6.83e-10	0.00205158	0	1.03e-10
GBRI015997	7.5e-19	6.9e-05	2.22e-16	1.45e-16
GBRI001173	0.00102	0.0100716	0.00390193	0.0226965
GBRI001149	8.15e-06	0.000911015	0.000273867	2.23e-05
GBRI001146	2.25e-13	2.54e-05	0	4.57e-15
GBRI017832	3.4e-06	0.00187299	1.1e-05	0.000750324
GBRI011048	2.26e-19	4e-06	5.55e-16	9.62e-24
GBRI040121	0.00499783	0.0163263	0.0116371	0.00777394
GBRI005255	0.000347226	0.00534396	0.00323188	0.00130864
GBRI023500	3.13e-18	4.46e-06	4.14e-11	1.16e-17
GBRI010789	3.28e-16	5.09e-06	8.88e-16	1.43e-21
GBRI029238	4.01e-07	0.000258083	0.00216085	1.59e-06
GBRI011243	2.22e-10	5.38e-05	1.73e-08	5.01e-13
GBRI007571	2.09e-53	6.91e-09	3.66e-15	4.12e-104
GBRI006853	2.03e-45	9.58e-08	5.55e-16	2.57e-41
GBRI013267	1.7e-11	6.38e-05	1.74e-07	1.4e-10
GBRI036967	3.61e-09	0.00011896	0.000678846	6.07e-09
GBRI026858	7.21e-23	2.42e-06	7.77e-16	1.43e-21
GBRI025191	0.00060157	0.0134322	0.00497023	0.000512077
GBRI013993	2.39e-12	4.29e-05	0	2.85e-11
GBRI031658	0.00210248	0.00493031	0.000891544	0.00302054
GBRI024233	0.00104025	0.00775974	0.00869196	0.00392896
GBRI017278	1.16e-05	0.00215096	0.00112071	3.95e-05
GBRI016015	3.97e-07	0.0016859	7.23e-08	7.88e-08
GBRI008160	3.22e-07	0.000319597	0.00142175	9.17e-07
GBRI014005	1.59e-103	5.63e-08	0	2.41e-28
GBRI004988	5.71e-17	1e-05	2.11e-15	9.38e-13
GBRI045573	8.13e-11	3.46e-05	5.55e-15	5.02e-14
GBRI012180	7.31e-14	3.4e-05	0	2.22e-15
GBRI020480	3.27e-07	0.000574469	3.47e-12	4.45e-08
GBRI027510	6.85e-09	0.00048864	0.00211355	6.29e-07
GBRI027239	5.11e-05	0.00146871	0.00401644	0.000214712
GBRI024912	3.86e-08	0.000250057	0	5.44e-09
GBRI007816	1.67e-06	0.000508408	0.0035903	7.46e-07
GBRI005985	6.38e-05	0.00331702	0.0033358	3.33e-05
GBRI035060	5.04e-07	0.000437309	0.00112292	4.71e-05
GBRI010689	7.34e-06	0.00137871	1.74e-05	2.03e-05
GBRI006918	2.86e-25	2.37e-05	2.78e-15	1.35e-19
GBRI006899	5.97e-28	9.01e-07	3e-15	3.43e-26
GBRI006895	1.07e-11	0.000112559	9.99e-16	4.17e-11
GBRI001003	3.69e-13	1.05e-05	8.11e-07	1.49e-18
GBRI019426	0.000452602	0.00869401	0.00553165	0.00600133
GBRI014638	5.02e-13	0.00974278	1.89e-15	9.81e-05
GBRI018502	6.95e-17	1.97e-05	2.55e-15	7.96e-16
GBRI009051	2.57e-20	1.48e-06	0	8.8e-27
GBRI043983	5.42e-66	1.9e-08	0	7.38e-66
GBRI035173	1.37e-07	0.000577493	0	1.77e-08
GBRI029866	1.05e-09	0.00032652	4.41e-05	6.28e-08
GBRI029857	6.7e-52	8.11e-08	1.11e-16	7.58e-45
GBRI044038	7.48e-05	0.002087	0.00359127	3.62e-05
GBRI023261	3.26e-27	2.7e-06	3.33e-16	4.76e-20
GBRI027284	0.000208274	0.00254784	0.00694514	0.000564482
GBRI027287	1.95e-23	9.84e-07	0	2.48e-36
GBRI043008	0	9.69e-12	4.44e-16	0
GBRI024594	8.13e-20	2.64e-06	2.78e-15	2.12e-22
GBRI024593	5.01e-09	7.46e-05	0.000222515	2.99e-11
GBRI030388	1.1e-23	2.37e-06	2.22e-15	1.56e-21
GBRI032246	5.47e-20	1.67e-06	2.22e-16	8.71e-10
GBRI011797	0.00143529	0.00750712	0.00293072	0.00283745
GBRI011799	6.02e-09	0.000102784	5.22e-08	2.09e-10
GBRI011795	6.13e-43	5.05e-08	3.55e-15	2.07e-40
GBRI032049	2.35e-06	0.000840676	0.00514652	8.27e-07
GBRI007540	3.16e-08	0.000179232	0.000493481	5.07e-09
GBRI032273	5.95e-73	1.42e-08	1.22e-15	1.03e-99
GBRI032278	6.01e-20	4e-06	4.44e-16	3.03e-23
GBRI042867	0.000591571	0.0183559	1.44e-15	0.00010238
GBRI000227	1.44e-16	2.86e-05	1.11e-16	6.61e-10
GBRI000229	4.6e-08	0.000116358	5.55e-16	4.32e-10
GBRI038364	8.08e-06	0.00115867	0	1.54e-05
GBRI022845	7.76e-30	7.2e-07	9.99e-16	2.38e-26
GBRI022849	1.9e-05	0.0047696	0.00174321	0.00033734
GBRI022846	0.0087992	0.02438	0.00905956	0.0226416
GBRI012885	0	1.56e-12	0	0
GBRI045695	1.3e-74	9.83e-09	8.88e-16	4.99e-62
GBRI001722	0.000317706	0.012944	0.00220659	0.00249918
GBRI034174	7.36e-09	0.000112559	4.44e-16	6.12e-10
GBRI010359	8.15e-17	8.03e-06	2.33e-15	1.86e-17
GBRI021573	0.00176246	0.00716766	0.00628511	0.0134648
GBRI022786	0	2.87e-10	0	0
GBRI000748	0.000217012	0.0043383	0.00351144	0.00239655
GBRI042428	2.5e-09	9.82e-05	3.33e-16	2.49e-11
GBRI018814	3.46e-22	1.55e-05	0	1.88e-27
GBRI020025	1.09e-05	0.00163126	0	2.73e-06
GBRI026264	3.17e-10	9.44e-05	0.00245536	1.54e-09
GBRI012998	1.14e-12	2.03e-05	8.13e-12	3.99e-15
GBRI019480	1.63e-09	0.00013856	1.83e-06	5.76e-10
GBRI019478	6.83e-07	0.00060145	0.00260341	1.68e-06
GBRI043746	2.68e-07	0.000147057	0.000670682	0.000538671
GBRI039286	4.04e-06	0.000814086	0.0034936	2.02e-06
GBRI045038	0.00331554	0.0100305	0.00138629	0.00176865
GBRI037489	9.85e-13	3.43e-05	3.11e-15	2.61e-13
GBRI037458	2.99e-06	0.00323401	5.09e-09	0.000217414
GBRI037438	1.09e-86	4.19e-09	0	6.84e-102
GBRI034366	1.04e-05	0.000942722	0.00158347	1.63e-05
GBRI011971	8.25e-07	0.00186578	6.93e-09	2.88e-07
GBRI032969	0.000143301	0.00163156	0.00292781	0.00033734
GBRI010927	0.000197334	0.00333473	0.00301616	0.00459546
GBRI021083	4.23e-06	0.00308038	1.51e-05	4.45e-07
GBRI021079	2.89e-09	8.91e-05	1.04e-07	1.87e-10
GBRI014531	2.54e-05	0.00194748	0.00270196	0.000193807
GBRI002555	0.000217646	0.00433451	0.00695723	0.000263201
GBRI002574	1.24e-05	0.00884507	0	6.38e-05
GBRI002518	2.54e-05	0.00100179	6.18e-10	7.51e-05
GBRI001332	4.44e-08	0.000193021	0.00150067	1.33e-07
GBRI036350	1.72e-42	3.17e-07	1.11e-16	1.57e-14
GBRI039121	1.14e-05	0.00381285	0.000310855	2.52e-06
GBRI039124	1.22e-10	4.42e-05	0.00156142	4.48e-11
GBRI020636	3.08e-06	0.0018507	0.00181867	1.06e-05
GBRI020637	1.04e-20	4.93e-06	1.78e-15	3.05e-24
GBRI016975	1.21e-09	0.000857077	0	7.77e-08
GBRI039114	3.19e-69	1.71e-08	8.88e-16	1.14e-69
GBRI007075	1.07e-06	0.000894341	0	2.17e-06
GBRI037772	4.16e-13	1.97e-05	0	4.12e-15
GBRI037665	8.43e-08	0.000355127	0.000517947	9.57e-07
GBRI032587	0	1.55e-10	7.77e-16	0
GBRI006118	1.93e-17	4.06e-05	0	6.99e-16
GBRI030180	5.42e-09	0.000143877	0.00117619	5.2e-09
GBRI030177	1.09e-08	9.5e-05	6.66e-16	4.25e-10
GBRI041688	1.41e-05	0.00204919	0.00232819	6.92e-06
GBRI000694	2.19e-60	2.61e-07	6.66e-16	8.35e-35
GBRI009643	0.0045857	0.0158191	0.00521139	0.014293
GBRI006609	0.0125587	0.0378863	0.0144936	0.0243301
GBRI018579	1.36e-11	2.26e-05	0	3.79e-14
GBRI018570	4.87e-07	0.000621855	0.00297556	2.01e-07
GBRI010453	8.67e-26	8.06e-06	2.44e-15	3.64e-18
GBRI010446	1.23e-09	0.000304876	0.00103808	1.2e-06
GBRI010448	2.06e-10	0.000284995	1.2e-07	1.69e-06
GBRI042583	1.22e-07	0.000150168	0.00270093	2.67e-07
GBRI031161	3.59e-11	0.033243	2.33e-15	2.89e-10
GBRI016122	2.2e-13	5.46e-05	0.00204791	8.52e-12
GBRI033499	1.2e-10	3.13e-05	0	1.16e-13
GBRI011419	4.41e-12	2.03e-05	1.55e-15	4.6e-15
GBRI027548	1.77e-05	0.00153097	9.06e-10	0.0011816
GBRI034649	1.41e-10	2.93e-05	0	5.36e-14
GBRI004889	7.31e-14	1.52e-05	0	8.53e-13
GBRI004890	7.26e-09	0.00354173	0.000639071	1.29e-08
GBRI035115	2.43e-19	3.46e-05	0	3.47e-25
GBRI005082	2.4e-13	3.46e-05	0.00172047	3.19e-12
GBRI031829	4.73e-10	6.13e-05	0.00151771	2.7e-10
GBRI003980	4.24e-123	5.75e-09	0	5.69e-125
GBRI003994	1.5e-09	0.000163166	0	1.06e-09
GBRI043169	1.31e-11	8.62e-05	0.000695276	3.95e-06
GBRI006798	0.0113524	0.0485256	0.00476643	0.00875139
GBRI004607	0.000694078	0.0122086	0.0013446	0.000336691
GBRI015086	7.2e-120	2.87e-10	6.66e-16	1.55e-143
GBRI038997	9.67e-10	0.00015814	3.03e-06	9.45e-08
GBRI038993	3e-06	0.000516068	0.000606689	1.03e-05
GBRI038998	5.61e-24	4.82e-06	3.33e-16	4.03e-30
GBRI038974	1.23e-38	2.81e-07	6.66e-16	1.74e-35
GBRI044740	1.41e-08	0.000166973	1.11e-16	7.37e-05
GBRI007509	4.44e-06	0.00053939	0.00391006	2.38e-05
GBRI008497	3.91e-09	9.89e-05	0	1.24e-10
GBRI003936	1.82e-08	0.000104194	0	2.09e-10
GBRI003927	0.0100772	0.0319761	0.00728815	0.00804169
GBRI009779	1.86e-08	0.000503275	0.000524593	3.66e-09
GBRI009777	2.11e-92	4.19e-09	4.11e-15	3.4e-100
GBRI020614	1.62e-05	0.00100179	0.00286769	5.58e-05
GBRI018485	0.000151017	0.00290363	0.00611428	0.000397209
GBRI030557	3.21e-11	0.000144061	2.22e-16	2.29e-13
GBRI012954	6.3e-08	0.000471365	0.00247334	1.39e-07
GBRI005710	0.00270677	0.0030957	0.00346434	0.00466962
GBRI027539	1.88e-45	1.25e-05	0	2.58e-25
GBRI035485	0.000131397	0.00426347	0.00131765	8.4e-05
GBRI014077	7.96e-05	0.0045587	0.00647986	0.000348653
GBRI000595	4.14e-07	0.000810655	4.44e-16	4.76e-08
GBRI029627	4.72e-24	3.43e-06	1.11e-16	1.4e-21
GBRI012934	1.32e-16	2.04e-06	9.99e-16	1.73e-29
GBRI034594	2.32e-11	2.26e-05	0.000486087	2.22e-15
GBRI031343	3.62e-07	0.000418794	0.000192073	5.88e-08
GBRI007167	2.55e-05	0.00352709	9.99e-16	5.1e-05
GBRI029901	2.19e-10	4.23e-05	1.89e-15	7.35e-13
GBRI016996	1.49e-06	0.000481903	0	1.21e-07
GBRI031371	1.52e-08	0.000190495	0.000442355	8.01e-09
GBRI031676	9.21e-05	0.00373375	2.7e-09	3.67e-05
GBRI018253	2.87e-54	2.61e-08	1.22e-15	7.8e-73
GBRI008676	2.83e-08	0.000403064	9.78e-10	7.49e-06
GBRI035192	1.43e-06	0.000632281	0.00170553	0.00125913
GBRI022177	4.32e-11	4.77e-05	1.9e-05	1.58e-10
GBRI019324	7.89e-09	0.00044966	0.00247272	9.73e-06
GBRI001075	6.82e-06	0.00186578	5.65e-07	1.23e-05
GBRI003376	9.02e-07	0.000370838	0.000448594	3.38e-06
GBRI042074	7.68e-08	0.000375177	0.000112739	2.19e-08
GBRI006938	7.87e-167	9.17e-09	0	7.65e-123
GBRI027382	5.39e-05	0.00398141	8.96e-11	1.74e-05
GBRI011689	2.14e-89	3.99e-09	7.66e-15	7.76e-109
GBRI044429	7.05e-19	5.26e-06	5.55e-16	3.69e-15
GBRI023217	9.37e-29	6.31e-06	0	3.18e-26
GBRI010847	1.17e-10	0.000294046	5.55e-16	1.46e-14
GBRI013920	1.07e-13	1.94e-05	3.33e-16	7.68e-17
GBRI036930	2.01e-05	0.0014668	3.33e-15	3.28e-05
GBRI032641	6.83e-24	1.13e-06	0	8.49e-30
GBRI011510	2.04e-21	4.99e-06	2.78e-15	7.52e-21
GBRI010406	6.14e-06	0.0028452	0.00182543	0.000128247
GBRI038728	2.34e-12	6.62e-05	0	1.57e-08
GBRI023629	1.76e-30	5.19e-07	4.44e-16	1.52e-27
GBRI023626	4.55e-28	6.55e-07	2.89e-15	8.95e-35
GBRI023074	1.65e-225	2.41e-11	7.99e-15	0
GBRI037831	0.00217534	0.0152674	0.00216007	0.000960665
GBRI009477	3.3e-27	1.1e-05	2.22e-16	5.02e-14
GBRI045582	6.32e-05	0.00325404	0.00317507	3.65e-05
GBRI033911	2.22e-20	4.33e-06	1.55e-15	9.33e-24
GBRI032424	2.01e-12	2.12e-05	8.88e-16	1.83e-15
GBRI013639	5.61e-08	0.000263941	8.77e-05	2.33e-07
GBRI041701	1.94e-98	3.6e-08	2e-15	3.06e-53
GBRI012468	8.77e-85	2.18e-08	1.33e-15	9.55e-66
GBRI013731	8.53e-12	2.13e-05	4.44e-16	8.43e-15
GBRI013730	0.000132333	0.00221083	0.00688055	0.000376227
GBRI018017	7.63e-07	0.000614223	0.000270374	1.16e-07
GBRI006779	1.17e-65	2.96e-09	0	2.77e-126
GBRI031972	1.72e-98	1.54e-08	0	1.35e-50
GBRI031991	0	1.56e-12	1.67e-15	0
GBRI014553	6.48e-08	0.000299624	1.55e-15	1.72e-09
GBRI014530	2.65e-07	0.000531448	5.78e-13	6.22e-08
GBRI039835	5.47e-09	0.000242759	4.59e-06	4.05e-07
GBRI032775	1.42e-05	0.00411133	0.000592155	0.000240307
GBRI040628	0.0236443	0.040214	0.0151173	0.0292754
GBRI021599	7.37e-08	0.000594636	0.000108633	0.000208338
GBRI024701	4.44e-07	0.000435861	0.0020107	5.05e-06
GBRI008183	2.11e-11	8.34e-05	0.00167748	7.76e-08
GBRI042097	8.02e-11	6e-05	0	1.26e-06
GBRI027371	2.66e-44	1.54e-07	0	1.23e-41
GBRI026283	0.0050834	0.0289499	0.00334018	0.00727131
GBRI032465	6.99e-13	5.93e-05	0	1.74e-06
GBRI012567	9.4e-15	6.21e-06	3.66e-15	9.17e-10
GBRI036128	8.15e-17	3.36e-06	0	3.19e-22
GBRI040381	0.00191126	0.024248	0.00313761	0.00216018
GBRI024100	0.000586328	0.0168869	0.00302681	0.000820783
GBRI002336	1.3e-11	3.06e-05	3.22e-14	1.71e-13
GBRI021669	0.00173899	0.00706521	0.00597618	0.00324714
GBRI030229	0.00102559	0.0124693	0.00503988	0.00165173
GBRI018020	0.026335	0.0343259	0.0149617	0.0473265
GBRI045015	3.43e-05	0.00204919	0.000494352	7.49e-05
GBRI022705	9.59e-07	0.00121291	3.67e-05	2.61e-07
GBRI022710	0.000320631	0.0106931	0.00372916	0.000389279
GBRI026583	0.00111826	0.0112952	0.0057946	0.00698142
GBRI024786	5.82e-09	0.000263611	1.88e-07	1.82e-07
GBRI001200	1.98e-08	0.000284468	4.55e-09	5.43e-09
GBRI039183	0.000282707	0.00187926	0.0037256	0.000574859
GBRI039198	0.000157534	0.00278542	0.00388465	0.00047567
GBRI030143	0.000191857	0.00291273	0.00255739	9.49e-05
GBRI026243	4.82e-13	1.72e-05	3.33e-16	7.46e-18
GBRI026241	3.41e-11	6.52e-05	4.12e-10	4.09e-10
GBRI006857	0.00313552	0.0227324	0.00442426	0.00168781
GBRI026937	1.05e-08	0.000181272	0.00242628	1.1e-07
GBRI026946	4.97e-15	2.24e-05	7.77e-16	1.53e-13
GBRI001779	5.32e-05	0.00230348	0.00257492	0.00101416
GBRI010126	0.00400989	0.0216724	0	0.00139181
GBRI018397	5.67e-45	5.98e-08	1.89e-15	5.39e-44
GBRI005616	3.58e-09	0.000150584	4.86e-05	4.66e-10
GBRI037867	9.99e-33	2.61e-07	1.11e-15	5.88e-42
GBRI039818	4.27e-07	0.00114517	0.000429859	0.000237921
GBRI039859	0.0114434	0.0218642	0.00896893	0.0303177
GBRI039863	1.12e-09	0.000176377	2.22e-16	0.000407189
GBRI033285	3.32e-38	2.96e-07	1.11e-16	6.43e-34
GBRI001101	6.42e-15	2.03e-05	0.000205602	2.46e-14
GBRI043299	2.47e-32	6.85e-07	0	5.78e-32
GBRI027751	3.46e-11	0.000169943	0	1.42e-10
GBRI027752	2.96e-11	2.69e-05	0.00110371	4.33e-10
GBRI019867	1.36e-11	4.24e-05	7.72e-09	4.19e-11
GBRI045570	6.1e-13	4.96e-05	0	6.83e-12
GBRI023001	1.36e-120	5.37e-10	2.22e-15	4.33e-174
GBRI023005	2.85e-20	2.05e-06	4.44e-16	1.21e-26
GBRI033284	3.68e-17	2.88e-06	0	4.36e-25
GBRI011313	2.9e-27	2.24e-05	2.33e-15	7.98e-18
GBRI011292	8.34e-12	6.52e-05	5.55e-16	8.76e-14
GBRI045017	2.41e-05	0.00257617	4.2e-10	5.5e-05
GBRI033639	5.06e-15	9.5e-05	0	1.13e-11
GBRI038310	0.000331051	0.0182109	0.00395085	0.00172069
GBRI044367	7.96e-06	0.00139553	9.99e-16	1.56e-05
GBRI044366	0.00186107	0.0328807	0.00106238	0.000816186
GBRI016807	4.18e-15	2.13e-05	8.88e-16	8.41e-18
GBRI042535	1.66e-10	9.5e-05	0.00167021	1.67e-05
GBRI042540	1.98e-09	0.000111623	0	1.67e-08
GBRI014281	2.56e-15	4.47e-06	3.33e-16	1.47e-21
GBRI000633	0.00110603	0.00961633	0.00490539	0.000987275
GBRI043971	3.73e-10	6.52e-05	0	1.17e-11
GBRI020907	0.00837389	0.0298366	0.00700024	0.0111449
GBRI020903	3.54e-10	0.000156164	3.33e-15	1.52e-09
GBRI034240	6.27e-05	0.00432786	0.00116909	0.00296165
GBRI022767	3.12e-12	0.000131728	4.33e-12	4.8e-13
GBRI002209	6.46e-26	3.19e-07	6.99e-15	2.82e-37
GBRI004813	0.000505388	0.0151284	0.00228871	0.00160764
GBRI004819	0.0015773	0.00898444	0.00697024	0.00249918
GBRI036130	0.00238502	0.00855774	0.0158847	0.013482
GBRI041800	0.00449669	0.0105822	0.00862688	0.00723392
GBRI025074	5.13e-06	0.00115296	0.00348131	8.68e-05
GBRI011648	9.75e-09	9.56e-05	0.00206507	5.01e-08
GBRI030805	1.13e-07	0.000174087	0.00103519	3.41e-07
GBRI038454	1.74e-29	1.45e-07	3.66e-15	2.48e-44
GBRI021820	0.00110694	0.00822093	0.00493342	0.000791623
GBRI013000	8.33e-56	4.53e-08	2.66e-15	6.4e-52
GBRI011147	0.00305088	0.0397835	0.00371632	0.00164054
GBRI009196	1.31e-07	0.00024241	0.00184843	2.86e-07
GBRI027455	2e-23	2.07e-05	1.78e-15	1.02e-17
GBRI003789	4.94e-15	1.46e-05	0	5.33e-16
GBRI015892	6.99e-16	1.41e-05	0	2.97e-19
GBRI041686	1.26e-13	1.13e-05	1.11e-16	2.44e-17
GBRI021780	2.08e-34	2.83e-07	3.33e-16	1.42e-45
GBRI038466	8.14e-05	0.00608309	1.98e-14	2.47e-05
GBRI038469	0.000335985	0.0161712	8.05e-06	0.00114897
GBRI036913	5.09e-08	0.000196846	0.00364168	1.16e-07
GBRI036911	6.73e-08	0.000172218	8.88e-16	2.29e-09
GBRI014769	0.0123628	0.0326316	0.0142978	0.0223257
GBRI041767	5.15e-63	5.75e-09	0	1.03e-100
GBRI007056	8.31e-15	9.23e-06	1.1e-10	1.27e-18
GBRI015781	1.24e-07	0.000239974	6.66e-16	6.22e-06
GBRI015750	1.17e-06	0.00206586	1.67e-12	1.37e-07
GBRI030754	2.36e-15	2.4e-05	7.77e-16	2.37e-14
GBRI012887	1.49e-25	1.07e-06	9.99e-16	5.47e-24
GBRI012884	3.67e-33	2.78e-07	2.22e-16	1.25e-29
GBRI004090	7.85e-18	2.36e-06	0	4.15e-24
GBRI002382	2.46e-24	8.02e-07	0	4.49e-31
GBRI023238	3.7e-82	6.91e-09	0	7.76e-83
GBRI033651	2.64e-08	0.000136015	0	1.6e-07
GBRI015607	8.06e-10	8.21e-05	3.25e-10	1.95e-09
GBRI025662	0	6.06e-12	1.34e-14	0
GBRI030794	2.64e-07	0.000360177	0.00264866	7.09e-07
GBRI044399	3.63e-10	6.1e-05	0.00176198	2.45e-09
GBRI044410	1e-08	0.000216981	1.24e-06	2.25e-08
GBRI011381	1.39e-13	5.93e-05	6.66e-16	8.89e-17
GBRI024896	1.21e-08	0.000196609	0	1.06e-09
GBRI017464	1.42e-08	0.000258871	0.000971287	2.29e-09
GBRI019216	3.44e-29	2.54e-06	3.33e-16	9.75e-26
GBRI027471	6.75e-07	0.000282062	0.0035945	0.00140058
GBRI003933	3.73e-12	3.99e-05	6.21e-06	5.36e-12
GBRI003934	4.21e-10	0.000102821	4.73e-05	5.91e-09
GBRI006465	6.47e-12	2.94e-05	1.67e-15	9.96e-07
GBRI027203	3.87e-11	9.56e-05	0.00218643	3.77e-09
GBRI010102	0.000372992	0.00472926	0.00484329	0.000352364
GBRI037709	5.31e-12	1.54e-05	0	2.87e-17
GBRI022825	0.00787275	0.0284601	0.00532154	0.00488498
GBRI011406	0.000136192	0.00427094	0	3.46e-05
GBRI025570	4.14e-13	3.06e-05	7.77e-16	4.17e-15
GBRI025573	2.22e-09	0.000160221	0.000363791	1.06e-09
GBRI021653	4.92e-129	1.96e-10	0	1.23e-249
GBRI020010	1.01e-05	0.00154644	8.38e-08	2.49e-05
GBRI007116	0.000579359	0.00626408	0.00491773	0.000380446
GBRI025096	1.37e-19	7.31e-06	3.33e-16	5.26e-18
GBRI025099	5.87e-13	2.17e-05	7.77e-16	2.5e-16
GBRI011669	2.22e-129	7.21e-09	1.55e-15	1.49e-105
GBRI045563	3.13e-05	0.000714802	0.00123997	9.17e-05
GBRI003350	5.2e-18	2.17e-06	0	1.81e-25
GBRI032511	7.51e-05	0.0035105	0.00106987	0.00482164
GBRI003157	1.76e-06	0.00323879	0.00262913	1.28e-06
GBRI043213	1.02e-39	1.2e-05	1.11e-16	3.92e-26
GBRI043214	1.84e-28	2.03e-07	4e-15	5.08e-39
GBRI043232	8.77e-15	1.23e-05	0	6.46e-08
GBRI004018	9.61e-11	4.12e-05	3.33e-16	1.31e-09
GBRI024841	1.65e-20	4.36e-06	5.55e-16	1.61e-18
GBRI035741	2.88e-166	1.96e-10	0	1.43e-187
GBRI035729	7.94e-12	0.000138943	0	3.33e-07
GBRI008372	0.0103564	0.0390258	0.00500214	0.0120494
GBRI024806	1.32e-18	5.95e-06	6.11e-15	4.19e-20
GBRI036859	9.1e-07	0.0160719	0	4.05e-08
GBRI024948	2.73e-173	6.1e-08	2.66e-15	5.39e-88
GBRI018840	4.83e-11	3.79e-05	0.00172564	2.7e-13
GBRI034940	6.2e-20	5.19e-06	0	4.73e-19
GBRI037253	4.18e-10	0.000131906	5.55e-16	2.19e-09
GBRI020528	1.55e-08	0.000207793	1.79e-07	4.91e-06
GBRI002067	3.68e-17	6.06e-05	1.11e-15	8.46e-15
GBRI017174	1.44e-07	0.00119965	0.00152066	2.85e-08
GBRI001525	9.36e-07	0.00127485	3.34e-05	5e-07
GBRI001516	6.38e-21	4.59e-07	1.33e-15	1.12e-36
GBRI012253	3.64e-06	0.00107584	1.11e-16	3.33e-07
GBRI003511	4.9e-38	2.33e-07	5.55e-16	2.75e-34
GBRI021216	0.00714696	0.0160231	0.00703985	0.0225566
GBRI021225	3.12e-42	9.29e-08	3.33e-16	2.17e-45
GBRI037266	4.25e-16	1.14e-05	1.11e-16	6.28e-08
GBRI004041	2.04e-11	2.55e-05	4.44e-16	4.99e-14
GBRI045580	1.89e-29	5.94e-07	1.11e-16	7.26e-28
GBRI037057	0.00110483	0.00700801	0.00473727	0.000837782
GBRI009805	1.35e-10	8.42e-05	0	1.36e-06
GBRI038560	2.72e-191	1.07e-10	2.11e-15	1.05e-218
GBRI032547	5.78e-08	0.00017093	5.55e-16	5.44e-09
GBRI032532	1.62e-05	0.00134046	9.99e-16	3.73e-06
GBRI005446	3.36e-21	1.67e-06	9.99e-16	4.07e-26
GBRI016187	9.97e-06	0.00801942	0.00397533	2.64e-05
GBRI010278	3.97e-16	3.61e-06	2.68e-06	2.82e-23
GBRI012223	5.58e-09	7.32e-05	1.11e-16	1.85e-11
GBRI038189	2.52e-07	0.000283699	0.00165492	3.46e-08
GBRI038191	3.47e-19	6.64e-06	4.44e-16	2.73e-17
GBRI038193	1.9e-08	0.00013856	1.23e-06	1.14e-07
GBRI027025	0.00071049	0.00477255	0.00620042	0.00355504
GBRI000067	0.000121002	0.0151122	0.00141225	0.000461519
GBRI037710	1.37e-85	7.32e-09	4.55e-15	7.13e-81
GBRI037712	8.14e-11	7.62e-05	0.00121224	3.65e-10
GBRI040056	5.44e-17	1.01e-05	2.22e-15	7.65e-16
GBRI008927	0.000206084	0.000459918	0.00369368	0.00046348
GBRI008929	1.46e-07	0.000223913	1.67e-15	3e-09
GBRI008905	2.56e-15	6.9e-05	0.00150981	3.98e-08
GBRI022646	0.000193697	0.00864103	0.00375058	0.00307693
GBRI033375	6.66e-13	1.61e-05	2e-15	3.64e-15
GBRI043459	1.41e-09	0.000154414	4.44e-10	1.75e-07
GBRI007182	3.4e-18	1.51e-05	1.55e-15	3.3e-18
GBRI011509	0.00428955	0.0185254	0.00287246	0.0476442
GBRI031424	1.67e-06	0.00064598	0.00280821	5.55e-06
GBRI014383	4.43e-05	0.00629926	0.00165515	7.19e-06
GBRI010392	4.49e-09	0.000160221	2.06e-07	1.17e-07
GBRI041699	5.76e-13	1.41e-05	2.22e-16	2.59e-16
GBRI008322	0.00110032	0.00782417	0.00846762	0.00307693
GBRI008321	0.0117201	0.0363193	0.00624841	0.0264669
GBRI008301	2.08e-253	2.41e-11	1.11e-16	3.7e-305
GBRI037235	0.00145199	0.0109974	0.00535014	0.00135868
GBRI042461	9.76e-07	0.000530618	0.000122408	0.000901035
GBRI042446	0.0120248	0.0226111	0.00994279	0.0266789
GBRI025839	1.17e-20	2.96e-06	1.22e-15	4.45e-22
GBRI023480	0.000219307	0.0055588	0.00355316	0.000212304
GBRI007081	5.35e-05	0.00198974	0.00403371	0.00011544
GBRI024514	3.97e-37	9.1e-08	3.33e-16	2.06e-50
GBRI007739	2.01e-05	0.00855154	0.00284051	0.000256478
GBRI012435	5.62e-239	1.31e-11	1.22e-14	0
GBRI036674	1.42e-14	7.82e-06	6.66e-16	2.7e-22
GBRI042696	1.81e-48	1.4e-07	0	1.25e-47
GBRI022239	0.00390455	0.032508	0.0090802	0.011252
GBRI040969	7.73e-08	0.000233654	0.000892459	3.33e-07
GBRI044056	3.5e-10	9.82e-05	5.6e-08	3.23e-10
GBRI012991	9.15e-06	0.00108091	4.53e-11	3.18e-06
GBRI009093	1.88e-14	3.13e-05	2.22e-16	5.57e-13
GBRI033787	0.00121495	0.00685032	0.0094546	0.00366736
GBRI016473	9.62e-67	2.41e-07	3.33e-16	1.26e-20
GBRI042366	0.000278885	0.00870282	0.00279728	0.00335188
GBRI013776	1.35e-20	2.69e-05	6.66e-16	3.22e-22
GBRI013778	9.89e-11	3.17e-05	0	1.81e-13
GBRI005787	3.87e-15	7.86e-06	0	1.25e-18
GBRI005802	1.27e-08	0.000149333	3.33e-16	2.2e-10
GBRI005797	3.22e-09	0.000234044	1.35e-06	9.94e-10
GBRI007426	2.37e-09	9.61e-05	0.000799537	1.68e-08
GBRI000606	6.56e-65	1.65e-08	1.89e-15	1.33e-64
GBRI035353	0.00394235	0.0168326	0.00931406	0.0159797
GBRI006119	4.47e-15	6.31e-06	1.22e-15	5.26e-19
GBRI016648	3.55e-08	0.000440482	0.00297183	2.14e-07
GBRI025780	6.48e-08	0.000391534	2.96e-12	1.07e-08
GBRI040491	1.44e-09	0.000187378	2.14e-07	9.64e-08
GBRI032548	1.13e-07	0.000151643	0	7.07e-10
GBRI036240	3.33e-19	3.91e-06	6.63e-05	1.61e-20
GBRI039674	8.9e-05	0.00432786	0.00393251	0.000491959
GBRI000944	4.54e-20	5.13e-06	5.55e-16	3.34e-18
GBRI042712	6.72e-05	0.0175258	7.73e-13	3.43e-05
GBRI014747	5.57e-20	0.00011761	6.66e-16	1.39e-15
GBRI014750	0.000287296	0.00428944	0.00482518	0.00213974
GBRI014746	2.97e-09	8.44e-05	0	6.02e-11
GBRI008339	5.88e-27	3.46e-06	6.66e-16	1.37e-21
GBRI011818	5.81e-06	0.000793272	0.000585382	1.36e-05
GBRI023387	1.69e-11	0.000150168	0	4.04e-06
GBRI036933	4.77e-06	0.000756844	0.000556772	0.0027158
GBRI043726	5.91e-06	0.000488435	0.000798671	2.1e-05
GBRI043333	7.92e-08	0.000417935	0.00273696	1.28e-07
GBRI020623	2.74e-05	0.00229646	2.22e-16	5.83e-05
GBRI008373	0.000579941	0.00779057	0	0.000816429
GBRI009285	1.54e-11	3.58e-05	0	2.53e-14
GBRI044686	1.86e-73	5.75e-09	0	1.47e-110
GBRI002342	1.51e-16	7.6e-06	1.11e-16	6.63e-18
GBRI023724	1.14e-14	1.49e-05	4.44e-16	1.27e-17
GBRI009642	0.000705987	0.0137398	0.00294917	0.000290577
GBRI000987	1.45e-05	0.0019324	5.55e-16	2.04e-06
GBRI006898	5.04e-25	2.42e-06	5.55e-16	5.38e-23
GBRI007181	5.86e-80	7.55e-09	3.44e-15	7.7e-78
GBRI001237	1.77e-08	0.000305795	7.42e-08	2.69e-09
GBRI001232	3.31e-07	0.00110228	9.99e-08	4.63e-05
GBRI001261	4.37e-137	1.49e-08	1.33e-15	1.23e-59
GBRI000939	9.19e-30	5.65e-07	3.22e-15	3.12e-26
GBRI036932	0.000271473	0.00577955	0.00323248	0.00996568
GBRI033979	0	1.43e-08	0	8.89e-138
GBRI012341	1.14e-12	4.29e-05	0.00102574	1.43e-11
GBRI024564	4.6e-15	0.000262144	1.11e-16	3.06e-19
GBRI002690	3.6e-26	2.83e-07	0	1.25e-40
GBRI002691	2.33e-18	5.45e-06	1.55e-15	5.27e-23
GBRI002689	2.13e-55	3.03e-08	9.99e-16	3.2e-56
GBRI037881	1.94e-37	1.37e-07	2.44e-15	1.24e-47
GBRI042666	0.000420036	0.00471406	0.00540501	0.000351983
GBRI029737	7.53e-08	0.000247277	9.99e-16	4.39e-08
GBRI006244	1.05e-06	0.000708709	0.000734616	4.34e-05
GBRI007058	1.05e-33	5.92e-07	7.77e-16	2.9e-31
GBRI035042	8.09e-26	1.13e-06	3.33e-16	1.1e-30
GBRI035053	9.97e-12	2.9e-05	0	1.28e-14
GBRI030357	8.61e-05	0.0068628	0.00437752	3.1e-05
GBRI021942	5.56e-20	1.94e-05	1.44e-15	1.35e-10
GBRI003608	5.48e-08	0.000322698	2.33e-15	8.89e-08
GBRI044449	6.08e-07	0.000550016	0.00200918	1.26e-06
GBRI026388	0.00038502	0.00366335	0.00293305	0.00021186
GBRI026393	1.04e-22	6.51e-06	1.11e-16	1.74e-21
GBRI012801	7.23e-131	1.87e-08	2.44e-15	1.19e-103
GBRI010754	9.07e-29	4.95e-07	2.33e-15	2.19e-35
GBRI029824	1.44e-06	0.0010533	0.00412065	4.16e-06
GBRI041810	3.93e-05	0.00159496	0.00308483	0.000237468
GBRI018355	3.19e-06	0.00063492	0.00389912	1.74e-05
GBRI040188	0.00119534	0.0326336	0.00288367	0.00468914
GBRI043177	5.61e-07	0.000832477	0.00247064	1.87e-06
GBRI043161	3.03e-18	2.09e-06	1.89e-15	1.1e-25
GBRI043162	0.000997503	0.00550691	0.00271617	0.00180475
GBRI036872	0.00296891	0.0182604	0.0158183	0.00457793
GBRI037958	1.34e-16	3.85e-06	1.22e-15	7.17e-22
GBRI033693	5.33e-12	2.3e-05	1.48e-06	2.31e-06
GBRI036854	1.22e-06	0.000610266	0	2.95e-07
GBRI024762	0.000547766	0.00516757	0.00278976	0.00102227
GBRI036011	2.14e-17	3.47e-06	0	1.58e-21
GBRI035982	0.00263006	0.00850294	0.00950569	0.00460934
GBRI035966	5.62e-40	1.82e-07	0	7.81e-47
GBRI007258	0.00499997	0.0182604	0.0047571	0.0119321
GBRI044524	1.96e-42	6.38e-08	1.55e-15	3.32e-57
GBRI026117	1.42e-37	2.11e-07	1.78e-15	2.7e-41
GBRI003129	7.53e-07	0.00140427	0.00159191	4.09e-07
GBRI017628	1.04e-06	0.000796843	0.000563112	0.000819861
GBRI009286	1.5e-07	0.000577493	0.000159022	4.43e-08
GBRI039466	0.00113554	0.00439182	0.00934565	0.00244508
GBRI002804	9.59e-27	7.07e-07	2.11e-15	5.34e-33
GBRI002814	1.88e-32	2.78e-07	8.88e-16	2.76e-42
GBRI037390	7.93e-08	0.0148123	4.7e-05	8.42e-07
GBRI037374	2.3e-07	0.00029444	4.25e-09	3.23e-08
GBRI037361	1.25e-10	9.45e-05	7.77e-16	1.89e-11
GBRI031568	0.0067036	0.0158943	0.00856031	0.019602
GBRI028990	0.0070821	0.0278871	0.00381936	0.0119321
GBRI028933	4.74e-15	3.17e-05	0.00058847	2.42e-12
GBRI028904	1.16e-77	4.06e-09	3.44e-15	5.12e-139
GBRI028755	2.96e-22	3.73e-06	2.22e-16	1.77e-18
GBRI028670	1.56e-10	0.00010302	0	1.03e-05
GBRI042974	1.81e-39	3.75e-08	0	1.3e-58
GBRI038912	1.8e-05	0.000898011	0.00229767	5.08e-05
GBRI022353	4.45e-30	3.13e-06	9.99e-16	1.02e-33
GBRI002422	2.03e-09	0.000154812	1.98e-05	8.41e-09
GBRI006483	0.00026568	0.00108592	0.000973508	0.000500527
GBRI025113	0	4.19e-09	7.77e-15	8.43e-66
GBRI021401	7.53e-06	0.00357314	0.000296896	0.000225998
GBRI021364	4.84e-45	7.14e-05	1.11e-16	6.13e-17
GBRI021344	9.45e-08	0.000530618	0.00149334	0.000233615
GBRI021346	3.77e-20	4.34e-06	0	1.5e-17
GBRI021326	4.36e-77	3.99e-07	2.22e-16	6.68e-30
GBRI024499	1.76e-06	0.00063492	0.00119261	0.000106466
GBRI021285	8.44e-06	0.00100179	0.000772155	2.18e-05
GBRI021236	4.29e-22	1.03e-05	2.22e-16	3.69e-18
GBRI035314	1.66e-10	3.99e-05	0	7.1e-13
GBRI035296	4.16e-06	0.00432886	5.55e-16	4.07e-05
GBRI015521	5.35e-16	1.54e-05	1.67e-15	2.97e-08
GBRI015520	1.78e-110	2.91e-09	3.33e-15	1.71e-106
GBRI009914	1.05e-11	2.87e-05	0.00106186	3.87e-11
GBRI009927	6.07e-10	8.3e-05	0.00113092	1.43e-10
GBRI009941	1.39e-05	0.00144818	0.000322038	3.9e-05
GBRI041870	3.5e-10	0.00312842	0.000881926	6.81e-09
GBRI041904	4.77e-18	1.61e-05	5.55e-16	7.24e-17
GBRI021829	0.000386002	0.00461023	8.56e-09	0.000665896
GBRI035422	2.42e-12	0.000131168	0.00122873	1.01e-09
GBRI035454	9.98e-11	3.99e-05	1.78e-15	4.8e-13
GBRI040507	4.98e-12	2.87e-05	0.000309356	7.68e-11
GBRI040553	0.00498817	0.0136835	0.00782445	0.0123833
GBRI040528	1.43e-48	1.54e-07	4.44e-16	1.45e-43
GBRI040523	6.57e-59	4.47e-06	0	1.12e-36
GBRI040527	9.8e-13	8.73e-05	1.31e-06	9.15e-09
GBRI040526	5.74e-52	4.75e-08	7.77e-16	3.64e-52
GBRI002918	1.73e-08	0.000903141	6.99e-15	6.42e-10
GBRI002910	3.9e-13	2.51e-05	8.88e-16	4.56e-13
GBRI002922	4.87e-18	3.07e-05	2.22e-16	6.69e-11
GBRI011763	4.45e-34	3.53e-07	7.77e-16	3.86e-30
GBRI031503	1.17e-74	1.03e-08	2.22e-16	2.19e-73
GBRI031504	3.22e-15	6.87e-06	8.88e-16	3.84e-20
GBRI031492	1.44e-07	0.000261757	0.000865646	1.51e-06
GBRI008570	7.21e-13	3.17e-05	5.67e-08	1.34e-12
GBRI034150	5.04e-06	0.000563229	0.00232568	1.74e-05
GBRI031993	0.0141256	0.0291094	0.00912513	0.0330686
GBRI000512	9.4e-60	1.24e-06	6.66e-16	5.96e-25
GBRI009995	0.0173462	0.0440695	0.00571423	0.0283165
GBRI009994	0.00222006	0.0122213	0.00487111	0.00340026
GBRI030344	5.18e-182	3.97e-09	1.78e-15	2.67e-245
GBRI042818	0.00394992	0.00390348	0.00222789	0.0059624
GBRI030599	0.00620993	0.024247	0.013522	0.0273665
GBRI029505	2.78e-103	1.19e-07	5.55e-16	2.09e-60
GBRI024863	2.65e-19	2.67e-06	2.22e-16	8.14e-11
GBRI017993	3.76e-13	0.000165663	1.4e-10	1.81e-13
GBRI029357	8.58e-15	1.55e-05	1.87e-08	5.17e-15
GBRI032763	0.000151017	0.00449085	0.00651242	0.000404429
GBRI003962	2.2e-16	1.02e-05	4.44e-16	3.59e-16
GBRI025126	2.96e-05	0.00365337	0.00299522	0.000683092
GBRI031601	4.05e-07	0.000533636	0.00201921	1.31e-06
GBRI024224	0.000320631	0.0111166	0.00366175	0.00117013
GBRI025922	4.46e-07	0.000298268	4.44e-16	4.69e-08
GBRI023404	8.95e-13	2.84e-05	0	4.29e-14
GBRI033856	7.64e-12	0.00145915	0	3.49e-10
GBRI045588	4.59e-08	0.000196609	0.00201308	6.2e-08
GBRI018117	3.64e-65	1.03e-08	0	4.32e-67
GBRI018105	2.72e-11	2.11e-05	2.22e-16	4.43e-17
GBRI027535	0.00609159	0.0264946	0.00833034	0.014695
GBRI019178	1.03e-07	0.000700656	0.0019384	0.000146206
GBRI029949	2.4e-13	8.05e-06	5.55e-15	6.84e-20
GBRI025826	4.28e-42	1.17e-07	0	1.42e-43
GBRI045131	7.06e-06	0.00143506	5.77e-08	2.86e-06
GBRI006955	1.96e-37	2.77e-07	1.89e-15	1.4e-32
GBRI003476	2.68e-12	5.93e-05	0.00197216	2.73e-11
GBRI003465	5.71e-17	0.00104411	4.44e-16	6.25e-11
GBRI000449	1.91e-16	3.32e-06	0	2.02e-17
GBRI015263	7.7e-34	5.65e-07	0	3.77e-32
GBRI030922	1.27e-07	0.000275682	0.00194178	9.26e-07
GBRI030928	6.07e-26	1.56e-06	5.55e-16	2.09e-23
GBRI022875	4.21e-11	6.77e-05	6.66e-16	3.29e-12
GBRI003950	0.000857628	0.00772132	0.00294716	0.00580009
GBRI003948	5.3e-07	0.000493652	0.00109286	3.99e-05
GBRI003961	1.42e-39	2.12e-07	1.11e-15	2.56e-37
GBRI007977	1.67e-08	0.000295898	3.33e-16	1.24e-09
GBRI007741	7.5e-08	0.000185447	0	3.18e-09
GBRI016538	0.00168249	0.0111297	0.00314249	0.00442165
GBRI020409	3.62e-15	9.64e-06	3.33e-16	2.99e-19
GBRI020410	0.000777008	0.0144457	0.00372621	0.000407189
GBRI036269	0.000665459	0.00634031	0.00492586	0.000524441
GBRI041799	0.000214555	0.00193132	0.00847323	0.000463893
GBRI030303	1.72e-16	9.53e-06	1.11e-15	2.27e-19
GBRI024638	5.99e-30	8.81e-07	1.78e-15	2.18e-13
GBRI007649	7.44e-05	0.0020363	0.00716652	0.000296178
GBRI007647	7.07e-07	0.00139553	6.45e-08	6.39e-05
GBRI017115	6.97e-19	5.09e-06	1.67e-15	2.43e-19
GBRI017113	0.00426444	0.0122392	0.00678834	0.0111448
GBRI031242	4.12e-109	1.96e-10	6.66e-15	2.31e-233
GBRI039755	5.75e-06	0.000927134	0.00199827	0.00224168
GBRI025644	1.32e-08	0.000169925	0.00197339	3.79e-08
GBRI036953	0	7.32e-09	1.78e-15	4.59e-108
GBRI036952	5.47e-05	0.00258859	0.00374164	0.00160008
GBRI036931	1.12e-06	0.000678793	0.00104791	4.41e-06
GBRI036934	0.00121954	0.00923786	0.00292764	0.0121941
GBRI027597	2.01e-05	0.0079355	3.47e-09	5.77e-06
GBRI027595	9.39e-10	0.0001167	0.000320153	7.12e-11
GBRI027628	1.7e-19	0.00589009	3.33e-16	2.06e-16
GBRI043902	0.000337801	0.00190255	0.00290014	0.000730288
GBRI043904	1.76e-08	0.000369673	0.00215017	7.65e-08
GBRI016286	6.7e-12	3.37e-05	8.94e-06	1.67e-12
GBRI040778	2.49e-05	0.020322	0.00221255	1.02e-06
GBRI040781	0.00301753	0.028029	0.00936496	0.0132732
GBRI040786	1.46e-32	1.36e-07	7.11e-15	9.12e-43
GBRI040817	1.25e-08	0.000546671	1.51e-06	3.53e-05
GBRI040830	1.08e-94	2.34e-10	2.66e-15	3.83e-67
GBRI018400	4.46e-13	1.76e-05	3.33e-16	1.13e-11
GBRI000749	4.05e-07	0.000355127	0.00316406	3.39e-06
GBRI002357	8.56e-09	0.000235545	0.000574553	5.36e-08
GBRI021485	5.71e-77	7.55e-09	2.22e-16	3.55e-73
GBRI021496	1.19e-08	7.14e-05	3.56e-06	0.00010154
GBRI019127	3.85e-13	1.22e-05	3.33e-16	2.01e-17
GBRI002289	2.11e-13	9.69e-06	5.55e-16	9.35e-18
GBRI002247	1.79e-22	1.79e-06	2.22e-15	3.21e-25
GBRI002254	6.31e-24	1.94e-06	2.44e-15	4.12e-23
GBRI044846	0.000367245	0.0056762	0.00933919	0.00116192
GBRI028258	3.18e-13	2.65e-05	2.22e-16	2.17e-12
GBRI028361	1.24e-14	9.65e-06	0.000233196	1.98e-17
GBRI028428	2.23e-05	0.00363798	0.00117352	0.00246094
GBRI028416	3.24e-14	9.47e-06	6.66e-16	4.97e-17
GBRI028464	2.13e-21	1.29e-06	1.11e-16	2.52e-33
GBRI043085	2.41e-08	0.000319597	3.38e-06	4.05e-08
GBRI043060	0.00120269	0.0123283	0.00165553	0.00166998
GBRI043063	6.68e-18	0.0030957	1.33e-15	1.63e-17
GBRI020407	1.8e-10	8.21e-05	1.11e-16	4.08e-10
GBRI034663	2.74e-11	6.78e-05	2.22e-16	1.33e-05
GBRI041334	5.22e-63	1.66e-08	1.22e-15	2.1e-64
GBRI041316	3.68e-08	0.00507408	5.96e-07	6.06e-08
GBRI041292	3.1e-18	4.51e-06	1.11e-16	6.82e-20
GBRI025981	1.52e-06	0.000375177	0	1.41e-07
GBRI025961	6.12e-62	3.08e-08	0	1.5e-60
GBRI020805	8.07e-13	1.8e-05	5.55e-16	1.97e-11
GBRI020769	5.54e-10	0.000113417	0	7.28e-10
GBRI020768	5.2e-49	1.37e-07	0	1.7e-47
GBRI020732	4.15e-13	1.13e-05	1.78e-15	5.25e-19
GBRI020713	0.000298319	0.00683478	0.00337605	0.000164634
GBRI020703	0.000536931	0.00703622	0.00113308	0.000272639
GBRI020683	6.83e-17	7.96e-06	7.77e-16	3.54e-15
GBRI020662	1.74e-20	7.45e-07	2.55e-15	1.41e-37
GBRI044312	2.79e-08	0.000298101	0.00153238	4.94e-07
GBRI022462	2.05e-08	9.55e-05	0	8.97e-11
GBRI022472	1.1e-13	7.46e-05	0.00169816	5.63e-15
GBRI022486	1.03e-11	5.15e-05	0	1.89e-11
GBRI022532	2.42e-06	0.000599948	0.00201086	3.1e-05
GBRI002088	7.7e-17	1.97e-05	0	1.07e-18
GBRI002066	3.66e-11	5.98e-05	2.31e-08	2.55e-12
GBRI003239	3.55e-05	0.0011881	1.11e-16	0.0022442
GBRI003250	5.4e-204	3.75e-08	0	3.86e-107
GBRI003253	8.24e-10	6.9e-05	0.00297912	1.17e-11
GBRI003255	5.16e-07	0.000831184	0.001043	4.01e-05
GBRI003270	3.19e-11	0.000160221	1.73e-13	8.51e-12
GBRI003281	1.22e-101	3.06e-07	2.22e-15	1.47e-36
GBRI024603	3.92e-05	0.00263939	2.22e-16	3.79e-06
GBRI034834	1.8e-36	6.38e-08	1.11e-16	2.15e-20
GBRI013899	2.96e-34	1.49e-08	0	2.49e-24
GBRI042279	0.000116191	0.00565058	0.00237173	0.00253414
GBRI042336	1.43e-14	2.51e-05	0	3.05e-13
GBRI042351	2.01e-10	0.000632102	2.47e-09	7.02e-09
GBRI016267	7.36e-11	6.69e-05	0	6.08e-10
GBRI016234	3.06e-25	1.67e-06	1.33e-15	1.88e-23
GBRI020220	5.56e-48	8.11e-08	7.77e-16	5.05e-45
GBRI015567	2.19e-17	4.78e-06	5.55e-16	6.94e-16
GBRI043657	7.56e-05	0.00464625	0.00340984	0.000830015
GBRI016295	1.68e-07	0.000702696	1.83e-07	2.26e-05
GBRI017209	1.22e-12	2.84e-05	2.22e-16	7.55e-06
GBRI018639	2.9e-10	8.43e-05	1.11e-16	1.95e-10
GBRI043659	2.63e-21	1.37e-05	5.55e-16	3.58e-12
GBRI034521	6.63e-06	0.00736572	0.00126492	7.33e-05
GBRI035967	9.85e-88	7.21e-09	0	4.95e-91
GBRI035952	4.55e-137	4.19e-09	3.33e-16	1.45e-33
GBRI035910	0.00103486	0.00979497	0.00575393	0.000856507
GBRI011032	1.37e-07	0.000263639	7.77e-16	1.28e-07
GBRI043122	5.44e-17	9.35e-06	1.55e-15	2.57e-19
GBRI005736	3.64e-11	8.5e-05	2.03e-11	1.69e-11
GBRI005764	0.002107	0.00995386	0.00561817	0.0112159
GBRI012352	6.29e-29	1.65e-06	3.33e-16	8.63e-27
GBRI043573	0.000439847	0.00552969	5.97e-06	0.000165921
GBRI043579	1.96e-42	6.38e-08	0	1.38e-29
GBRI043578	4.82e-12	6.33e-05	0	5.08e-06
GBRI004206	3.03e-09	0.000133283	0.00103257	2.59e-08
GBRI004157	6.94e-14	8.55e-06	1.42e-09	1.77e-07
GBRI004154	1.58e-25	3.2e-07	0	5.53e-40
GBRI004131	1.16e-14	0.000531966	0.0017647	7.07e-10
GBRI043381	1.99e-34	7.06e-08	0	1.24e-49
GBRI043399	0.000172505	0.00366912	0	8.8e-05
GBRI025620	9.66e-09	0.000121406	0	3.47e-10
GBRI025626	1.17e-05	0.00129171	0.0036781	7.57e-06
GBRI025623	2.13e-07	0.000101797	8.91e-06	5.22e-07
GBRI045692	0.000646203	0.0269684	0.000181441	0.000123962
GBRI026997	0.00876297	0.0217633	0.00470716	0.0247623
GBRI008814	1.41e-07	0.000420033	0.00114737	5.1e-06
GBRI041082	4.23e-61	3.19e-07	1.11e-15	4.73e-50
GBRI041150	0.00925692	0.0172622	0.00675222	0.0476442
GBRI041345	1.38e-14	9.99e-06	0	1.63e-17
GBRI041344	5.16e-09	9.45e-05	8.88e-16	9.02e-11
GBRI041365	8.08e-09	0.000136862	0.00197692	1.42e-07
GBRI041394	2.18e-07	0.000583603	3.45e-06	9.61e-07
GBRI041395	1.92e-13	2.07e-05	0.000223183	2.01e-13
GBRI029359	6e-06	0.00230843	0.00129109	0.0013791
GBRI014489	0.0209555	0.0479215	0.000477649	0.0442539
GBRI008699	2.76e-11	2.74e-05	0	5.66e-15
GBRI041476	9.36e-21	2.12e-06	0	1.47e-25
GBRI041467	4.4e-15	2.64e-06	1.44e-15	6.56e-32
GBRI028054	2.32e-19	2.71e-06	0	1.74e-23
GBRI041466	9.5e-06	0.00108123	6.66e-16	1.34e-06
GBRI004452	5.18e-19	3.99e-05	0	6.36e-21
GBRI018292	0.000279247	0.00593861	0.00268496	0.000567066
GBRI025725	2.14e-06	0.000707836	2.66e-15	2.02e-05
GBRI013425	0.0021845	2.94e-05	2e-15	0.0186351
GBRI007333	3.19e-09	0.000143803	0.000602289	1.4e-08
GBRI019349	1.8e-12	2.7e-05	7.77e-16	1.27e-15
GBRI027085	8.55e-08	0.00799743	0.00127027	1.64e-09
GBRI012825	3.92e-13	7.61e-05	5.55e-16	3.03e-12
GBRI012819	6.23e-12	3.37e-05	4.44e-06	6.69e-11
GBRI009774	3.95e-12	1.02e-05	0	2.03e-21
GBRI041104	3.66e-22	3.54e-06	2.22e-16	1.1e-17
GBRI012095	2.6e-10	3.06e-06	4.44e-16	9.26e-07
GBRI019580	0.00114012	0.0190413	0.000488375	0.000727113
GBRI017339	2.07e-05	0.00176348	0.00439313	2.79e-05
GBRI007395	4.78e-06	0.000737164	0.00318161	7.06e-06
GBRI039704	1.26e-11	8.03e-05	0.000337154	1.67e-10
GBRI039705	2.73e-12	4.96e-05	0.000705499	4.21e-11
GBRI032546	5.8e-52	1.9e-08	7.77e-16	3.17e-78
GBRI037476	5e-09	0.000102784	7.95e-08	6.38e-07
GBRI031525	6.83e-14	1.97e-05	7.65e-09	3.29e-15
GBRI004383	8.87e-11	0.000192815	6.66e-16	4.77e-10
GBRI003652	5.85e-71	1.9e-08	2.22e-16	3.71e-99
GBRI006227	2.18e-11	3.35e-05	0	1.28e-13
GBRI023270	0.033248	0.0408606	0.0167887	0.0472466
GBRI042754	3.87e-06	0.000788297	0.00195514	1.03e-05
GBRI043728	1.14e-05	0.00715293	0.000847767	0.00121305
GBRI011192	1.54e-09	0.000139217	3.32e-14	3.66e-10
GBRI015412	1.79e-08	0.000276255	0.000573154	2.68e-05
GBRI008552	0.0130777	0.0393803	0.0072606	0.0359681
GBRI011868	9.08e-05	0.00337043	0.00247689	4.92e-05
GBRI013358	7.04e-14	7.36e-06	1.44e-15	8e-08
GBRI040652	0.00523874	0.0147921	0.00854047	0.0080712
GBRI017647	8.02e-11	9.97e-05	3.33e-15	6.91e-11
GBRI007032	8.95e-68	1.39e-08	2.11e-15	1.36e-67
GBRI031007	0.00425967	0.00838204	0.0087027	0.0263899
GBRI022334	2.8e-07	0.000397321	0.000433063	4.78e-08
GBRI015315	4.64e-15	6.85e-05	0	1.8e-10
GBRI030246	5.95e-59	1.65e-08	0	1.06e-57
GBRI006961	2.23e-07	0.00042598	7.59e-05	1.1e-06
GBRI005077	1.01e-12	3.25e-05	1.78e-15	4.98e-13
GBRI044701	1.59e-70	7.98e-06	1.23e-14	2.2e-70
GBRI020288	4.2e-42	6.39e-08	3.33e-16	1.13e-48
GBRI044128	8.49e-19	1.92e-06	8.88e-16	3.14e-25
GBRI032702	6.82e-39	1.02e-07	7.77e-16	4.07e-49
GBRI018451	0.00100892	0.0145031	0.00228282	0.000396843
GBRI017662	6.53e-07	0.000303568	0.00102663	2.41e-06
GBRI013023	0.005161	0.0217293	0.0114658	0.0113134
GBRI039199	2.06e-11	5.93e-05	8.88e-16	6.24e-11
GBRI015312	4.56e-08	0.000333393	0.000280163	2.83e-06
GBRI015319	0.00165672	0.021913	0.00523263	0.00323123
GBRI015316	3.05e-161	1.43e-09	0	1.26e-129
GBRI045713	1.19e-06	0.000908361	0.00296993	3.34e-06
GBRI000711	1e-16	4.36e-06	5.55e-16	5.99e-26
GBRI025490	1.02e-09	8.58e-05	1.08e-12	7.48e-09
GBRI020323	3.49e-13	2.97e-05	1.89e-15	2.92e-13
GBRI005135	4.99e-15	1.53e-05	3.41e-12	4.99e-14
GBRI029247	5.51e-200	1.56e-12	0	0
GBRI040629	1.35e-11	1.55e-05	4.44e-16	1.27e-18
GBRI009197	0.00152516	0.0161708	0.00555879	0.0011235
GBRI032013	0.00175623	0.0107374	7.77e-16	0.00208893
