# Supplementary material for: The holobiont transcriptome of teneral tsetse fly species of varying vector competence
Source: BMC Genomics. 2021 May 31;22:400. doi: 10.1186/s12864-021-07729-5 (PMC8166097; doi:10.1186/s12864-021-07729-5)
Supplement: Supplementary file 9 — Additional file 9: Table S8. p-values of differentially expressed genes between G. morsitans bacteriomes and midgut libraries. [file 12864_2021_7729_MOESM9_ESM.xlsx]

## Sheet: GmbacvsGmgut
Table S8. p-values of differentially expressed genes between G. morsitans bacteriomes and midgut libraries
geneid_Gm	edgeR	limma	NOISeq	DESeq2
GMOY000013	8.21e-42	8.64e-08	2.22e-16	1.66e-39
GMOY000024	9.63e-07	0.00358513	0.000924492	6e-07
GMOY000067	4.28e-06	0.00119283	0.00603773	1.35e-06
GMOY000069	1.84e-06	3.72e-05	7.77e-16	0.000240076
GMOY000077	7.85e-21	5.42e-06	0	1.15e-25
GMOY000079	0.00183606	0.00696089	0.00811831	0.00321694
GMOY000129	7.95e-14	1.48e-05	0.000114899	6.52e-14
GMOY000141	2.3e-11	3.21e-05	3.37e-06	7.93e-11
GMOY000187	2.6e-06	0.00481479	0.00245488	0.00020834
GMOY000194	1.22e-05	0.0017068	0.00192191	5.35e-06
GMOY000195	5.84e-14	0.000144768	1.06e-13	1.05e-16
GMOY000206	0.00029138	0.00604704	0.000613407	0.000356622
GMOY000213	0.00937927	0.0162606	0.00113942	0.00404426
GMOY000220	0.000695784	0.0487436	0.00343682	0.000397013
GMOY000221	8.01e-07	0.00111254	0.00121895	6.22e-06
GMOY000248	1.81e-18	5.12e-06	1.11e-16	1.13e-21
GMOY000255	7.17e-05	0.000961962	0.00826618	0.000277418
GMOY000267	3.47e-11	7.87e-05	0.000549603	1e-10
GMOY000281	0.0118777	0.0486546	0.0100873	0.00480054
GMOY000295	8.51e-06	0.000687529	0.00651638	3.33e-05
GMOY000311	5.77e-39	3.41e-05	2e-15	1.42e-22
GMOY000312	3.57e-48	1.75e-07	0	4.83e-45
GMOY000332	1.35e-10	4.97e-05	2.22e-16	6.75e-13
GMOY000373	4.06e-12	5.09e-05	0.000160726	1.26e-13
GMOY000427	5e-20	8.2e-06	5.55e-16	2.39e-18
GMOY000434	4.26e-08	0.00051819	0.00328696	1.73e-08
GMOY000437	3.51e-18	4.31e-06	1.11e-16	1.07e-22
GMOY000463	1.36e-10	7.38e-05	0.000295003	9.9e-11
GMOY000466	4.72e-31	2.23e-07	9.33e-15	4.61e-44
GMOY000467	0.000228922	0.0134449	0.00503074	0.000178936
GMOY000485	0.00293513	0.0120585	0.00949556	0.00267705
GMOY000509	9.33e-10	7.61e-05	0.00301778	7.85e-10
GMOY000510	0.0284556	0.0365761	0.0213756	0.0472411
GMOY000522	3.66e-12	5.45e-05	2.11e-15	3.21e-11
GMOY000526	1.59e-06	0.00140749	0.00442372	3.26e-07
GMOY000529	0.00455681	0.0364026	0.00355997	0.0235791
GMOY000530	1.49e-09	0.000128521	0.00264539	2.51e-10
GMOY000553	1.64e-70	6.57e-08	0	6.87e-62
GMOY000554	8.59e-28	4.58e-05	5.55e-16	7.06e-23
GMOY000557	0.000725618	0.011128	0.00642002	0.000662211
GMOY000561	0.00307909	0.00688978	0.0166101	0.00259426
GMOY000583	2.54e-18	5.75e-06	5.55e-16	2.49e-20
GMOY000598	6.26e-21	1.83e-06	1.11e-16	1.46e-21
GMOY000631	7.2e-12	2.8e-05	0.000957295	6.05e-13
GMOY000633	1.06e-08	7.27e-05	0.00141632	2.32e-08
GMOY000634	5.95e-24	2.64e-06	2.22e-16	1.65e-21
GMOY000663	2.86e-28	1.23e-06	0	8.56e-43
GMOY000676	0.000271168	0.00370184	0.0042082	0.000116392
GMOY000692	6.31e-05	0.00170871	8.88e-16	0.000113108
GMOY000693	0.00301449	0.00834492	0.00633338	0.0039626
GMOY000707	1.21e-10	3.48e-05	0.000646032	5.67e-11
GMOY000731	1.05e-11	6.23e-05	0	4.4e-11
GMOY000747	1.53e-26	7.06e-07	3.33e-16	1.65e-27
GMOY000750	0.00627824	0.0289655	0.00678299	0.0107463
GMOY000755	3.43e-25	8.15e-05	0	1.71e-28
GMOY000771	0.000280249	0.00481479	0.00444267	0.000192031
GMOY000778	1.09e-10	9.81e-05	0.00195182	8.79e-12
GMOY000786	4.2e-06	0.00142109	0.00163729	6.7e-07
GMOY000787	0.00148231	0.0139119	0.00525998	0.000809661
GMOY000795	8.26e-48	8.42e-08	0	1.39e-56
GMOY000799	2.21e-25	4.07e-06	1.11e-16	6.5e-23
GMOY000800	6.28e-21	2.15e-06	2.22e-16	2.61e-26
GMOY000807	0.00377844	0.0191358	0.0067572	0.00445686
GMOY000812	0.00442327	0.0111217	0	0.0111678
GMOY000844	2.7e-85	2.15e-09	3.55e-15	4.17e-108
GMOY000845	5.74e-19	8.88e-06	7.09e-05	1.27e-09
GMOY000853	1.83e-08	0.000664182	0.000135299	4.63e-10
GMOY000858	3.24e-15	9.59e-06	0	1.47e-19
GMOY000866	0.00417791	0.00606579	0.00759914	0.0140179
GMOY000882	2.29e-09	9.19e-05	2.22e-16	1.13e-10
GMOY000907	4.17e-27	3.5e-06	0	4.43e-32
GMOY000940	1.29e-07	0.000404655	0.0014184	3.83e-08
GMOY000945	4.07e-41	2.91e-07	1.11e-16	4.85e-40
GMOY000960	0.000339554	0.00631942	0.00652791	0.000259572
GMOY000962	3.85e-05	0.00227712	0.00222097	7e-06
GMOY000966	6.59e-16	7.31e-06	0.00225255	4.28e-19
GMOY000978	0.00113599	0.00581264	0.00752385	0.00191347
GMOY001004	5.6e-14	1.28e-05	0.000778712	4.18e-14
GMOY001014	0.000516416	0.00733393	0.00552777	0.00347931
GMOY001049	7.6e-06	0.0113078	0.0053123	1.62e-05
GMOY001050	2.75e-05	0.00084982	0.00653188	7.51e-05
GMOY001068	2.67e-07	0.000298923	0.00148342	3.72e-07
GMOY001070	0.00102099	0.0174441	0.00394418	0.00789636
GMOY001121	6.79e-146	6.57e-08	1.78e-15	1.75e-88
GMOY001137	0.00798492	0.01442	0.00680328	0.0125693
GMOY001150	0.00254533	0.0150014	6.4e-06	0.000504435
GMOY001154	7.51e-19	3.31e-06	1.22e-15	5.41e-25
GMOY001157	0.00197455	0.0331862	0.0035741	0.0128122
GMOY001173	0.000149596	0.000810103	0.00345074	0.000255364
GMOY001191	5.04e-17	9.49e-06	1.11e-16	1.45e-19
GMOY001192	3.22e-06	0.00113644	3.33e-16	1.63e-07
GMOY001199	1.24e-08	0.000137872	0.00117504	4.29e-08
GMOY001205	3.52e-16	1.22e-05	0	5.23e-17
GMOY001219	4.9e-13	4.31e-05	7.77e-16	1.8e-12
GMOY001244	0.00144513	0.01001	0.00836205	0.0019672
GMOY001250	3.1e-65	1.59e-06	4.44e-16	4.4e-49
GMOY001279	0.00949167	0.0448941	0.0117461	0.0128472
GMOY001294	5.54e-08	0.000263039	0.000298909	1.72e-08
GMOY001300	0.0409647	0.0301319	0.0187224	0.0498199
GMOY001330	1.59e-06	0.000168576	0.00669919	4.73e-06
GMOY001345	2.74e-05	0.00327153	0.00291984	0.000213205
GMOY001354	6.41e-37	2.68e-07	2.22e-16	1.42e-35
GMOY001363	4.51e-24	1.47e-06	6.66e-16	1.27e-31
GMOY001379	1.37e-170	1.4e-07	0	1.03e-44
GMOY001413	1.88e-67	3.2e-08	3.33e-16	6.72e-65
GMOY001418	4.43e-05	0.000734554	0.00595845	7.98e-05
GMOY001434	4.98e-12	3.63e-05	0.00133223	2.29e-13
GMOY001443	9.44e-25	8.69e-07	6.88e-15	7.11e-33
GMOY001445	0.00723571	0.033244	0.00637547	0.0108865
GMOY001457	3.05e-12	0.000771808	0.000114803	1.58e-06
GMOY001459	2.38e-11	3.89e-05	1.11e-16	1.34e-13
GMOY001460	1.74e-16	1.56e-05	0.00400524	1.78e-18
GMOY001469	6.07e-06	0.00164173	1.11e-16	1.41e-05
GMOY001508	5.49e-15	1.45e-05	0	5.5e-16
GMOY001511	0.018122	0.0410068	0.00640265	0.0305027
GMOY001522	2.55e-11	9.24e-05	3.78e-11	9.16e-11
GMOY001552	0.0139296	0.00330919	0.00686271	0.0125965
GMOY001555	2.87e-10	8.95e-05	0.00105552	8.66e-10
GMOY001577	0.000322379	0.00742208	0.00282584	0.000556061
GMOY001601	1.07e-21	0.000116694	2e-15	9.29e-18
GMOY001607	0.00113452	0.00800024	0.00926447	0.00179089
GMOY001631	7.58e-17	9.59e-06	1.79e-11	2.7e-19
GMOY001635	0.00293513	0.00779028	0.0027009	0.001262
GMOY001640	0.00082291	0.0026419	0.00577317	0.00563989
GMOY001649	8.64e-09	7.95e-05	0.00291903	1.6e-08
GMOY001695	0	5.43e-12	1.84e-14	0
GMOY001717	6.13e-08	0.000550764	0.00182951	8.02e-05
GMOY001718	0.000629877	0.0196344	0.00831637	0.00105776
GMOY001722	1.7e-15	1.41e-05	1.11e-16	5.93e-17
GMOY001735	4e-16	9.77e-06	2.22e-16	7.17e-19
GMOY001737	5.23e-22	5.42e-06	1.11e-16	1.67e-20
GMOY001770	1.51e-18	1.15e-05	0	1.62e-21
GMOY001788	5.65e-11	5.45e-05	0.00425618	2.87e-12
GMOY001794	4.03e-25	5.33e-06	1.11e-16	1.31e-13
GMOY001799	1.09e-12	3.37e-05	4.44e-16	5.58e-13
GMOY001829	1.16e-08	0.000242247	1.55e-15	4.4e-08
GMOY001862	5.07e-05	0.00108656	0.00658798	7.98e-05
GMOY001921	2.77e-38	5.5e-07	0	1.67e-35
GMOY001972	0.0002925	0.00873372	0.00167676	0.000677171
GMOY001976	0.00599812	0.0236126	0.00805793	0.0102718
GMOY001982	3.02e-30	5.2e-07	5.55e-16	8.66e-29
GMOY001994	4.83e-05	0.00502806	0.00220172	1.51e-05
GMOY002000	3.64e-06	0.00110345	5.94e-13	5.85e-07
GMOY002001	0.00335324	0.0316983	0.00523315	0.0113708
GMOY002002	0.000634946	0.0332594	0.00484554	0.00285451
GMOY002003	0.0282866	0.0348929	0.00600767	0.0307164
GMOY002004	9.23e-12	6.18e-05	0.00167128	2.91e-10
GMOY002007	8.82e-08	0.000471677	0.00223081	1.25e-08
GMOY002027	1.99e-08	0.000160239	0	1.13e-09
GMOY002029	2.29e-10	7.96e-05	3.33e-16	4.64e-10
GMOY002045	1.79e-34	0.00293627	0	1.72e-15
GMOY002057	5.3e-07	0.000332076	5.88e-05	1.32e-06
GMOY002070	1.23e-14	7.34e-06	1.11e-16	2.14e-20
GMOY002101	5.64e-06	0.000517542	0.00727619	2.29e-05
GMOY002117	7.5e-13	2.73e-05	1.11e-16	1.28e-14
GMOY002152	0.00120618	0.012042	0.00604601	0.000817087
GMOY002156	0.000282609	0.0022115	0.00838695	0.000688802
GMOY002162	3.92e-06	0.000957391	0.0045179	1.73e-06
GMOY002164	0.000166143	0.00162229	0.00592877	0.000584098
GMOY002201	8.95e-24	2.73e-06	3.33e-16	1.98e-33
GMOY002204	5.26e-10	8.62e-05	0	1.17e-11
GMOY002206	3.01e-25	1.59e-06	5.55e-16	2.23e-23
GMOY002227	2.01e-09	3.83e-05	0.00062683	9.95e-06
GMOY002246	7.33e-07	0.000720187	0.00085313	9.29e-07
GMOY002259	5.31e-07	0.000471677	0.00381409	1.14e-06
GMOY002314	7.59e-06	0.0025408	0.00169143	1.24e-05
GMOY002318	7.5e-18	4.58e-06	0	8.3e-23
GMOY002325	0.00193864	0.0278641	0.00679519	0.00239822
GMOY002345	8.29e-10	0.00011586	0.00227091	9.54e-11
GMOY002348	1.17e-09	8.71e-05	0.00232375	6.19e-11
GMOY002388	9.2e-15	3.48e-05	0	1.7e-13
GMOY002408	1.08e-18	4.72e-06	0	1.43e-22
GMOY002410	2.32e-05	0.00228624	0.00464049	6.04e-06
GMOY002418	1.29e-05	0.00236416	0.00475421	3.93e-06
GMOY002427	0.000179243	0.00244047	0.0067307	0.00133944
GMOY002441	3.49e-09	7.99e-05	0.000663708	3.15e-08
GMOY002442	6.04e-06	0.00149159	0.00291282	0.000241495
GMOY002450	1.26e-33	3.28e-07	1.22e-15	3.18e-42
GMOY002458	1.12e-07	0.000152286	0.00425266	2.01e-07
GMOY002467	1.99e-10	0.000852216	6.86e-07	1.08e-08
GMOY002482	5.67e-09	7.85e-05	0.00143322	1.47e-08
GMOY002499	2.5e-28	6.65e-07	6.66e-16	6.43e-35
GMOY002500	8.13e-06	0.00581722	0.00137977	2.11e-05
GMOY002510	2.94e-07	0.000467938	0.00120332	7.8e-08
GMOY002512	6.15e-13	0.000124757	0.00416052	7.47e-12
GMOY002513	9.7e-18	8.74e-06	0	1.75e-22
GMOY002519	5.76e-05	0.00351555	0.0022014	6.96e-05
GMOY002520	8.06e-11	4.38e-05	0.00296964	3.73e-13
GMOY002539	0.0163723	0.0209815	0.00903471	0.0377121
GMOY002542	0.00888705	0.0243657	0.0054093	0.0357596
GMOY002551	6.04e-44	1.17e-07	4.44e-16	2.88e-40
GMOY002568	0.000108665	0.00780019	0.00331608	0.000187324
GMOY002573	5.11e-25	4.96e-06	0	2.65e-29
GMOY002575	1.2e-07	0.000266889	0.000438578	1.8e-08
GMOY002578	1.47e-13	1.37e-05	4.83e-05	2.35e-14
GMOY002583	0.00372368	0.0239468	0.00496865	0.00668586
GMOY002593	5.77e-06	0.0074031	0.0029005	7.49e-07
GMOY002621	3.02e-14	5.46e-05	4.44e-16	0.0044626
GMOY002651	2.08e-06	0.000186046	0.00307107	4.19e-06
GMOY002657	1.55e-07	0.000298876	0.000296479	3.42e-08
GMOY002659	3.84e-17	3.03e-06	1.22e-15	3.48e-29
GMOY002663	0.00469317	0.0136628	0.00736346	0.0307164
GMOY002664	7.58e-11	9.19e-05	0.00374304	5.28e-12
GMOY002675	5.63e-15	9.58e-06	0.00111086	2.79e-18
GMOY002691	0.000819397	0.0080338	0.00482714	0.00128072
GMOY002720	0.0121222	0.0423446	0.0152856	0.0128557
GMOY002722	6.75e-17	2.4e-05	3.89e-08	5.15e-19
GMOY002731	0.00021059	0.00244668	0.00712186	0.000563436
GMOY002746	0.00573791	0.0274175	0.000696765	0.0358285
GMOY002748	0.000146965	0.00298801	0.00110257	3.68e-05
GMOY002751	8.78e-28	1.38e-06	7.77e-16	1.4e-22
GMOY002754	3.62e-18	1.95e-06	1.14e-14	5.58e-31
GMOY002769	4.8e-07	0.000370535	0.00153828	1.24e-06
GMOY002790	1.82e-19	2.34e-06	0	2.14e-25
GMOY002793	4.46e-13	4.52e-05	4.44e-16	4.59e-12
GMOY002798	9.15e-13	7.6e-05	0.001076	7.67e-12
GMOY002806	6.96e-08	0.000265513	0.00131843	8.19e-08
GMOY002812	1.32e-06	0.00159021	0.00122377	2.77e-07
GMOY002841	3.08e-06	0.000539358	0.00344653	7.09e-07
GMOY002842	0.0094532	0.00253147	0.00750338	0.0119322
GMOY002854	0.000900126	0.00320171	0.00757407	0.00209602
GMOY002857	4.56e-08	0.000160374	0.00466433	2.93e-07
GMOY002859	0.00183134	0.0119128	0.00427512	0.00138931
GMOY002867	9.85e-10	0.00020095	6.66e-16	3.07e-09
GMOY002870	8.46e-17	0.00011586	0	2.84e-12
GMOY002883	3.36e-23	2.59e-06	0	1.53e-24
GMOY002925	1.3e-06	0.00750968	0	7.34e-06
GMOY002946	4.8e-65	1.12e-08	3.33e-15	1.69e-71
GMOY002974	0.00303122	0.0129313	0.00837119	0.00931982
GMOY002984	1.03e-11	6.23e-05	0	4.65e-11
GMOY002988	0.0124522	0.0243657	0.016455	0.0222583
GMOY003026	8.06e-11	6.23e-05	0.00446583	7.67e-12
GMOY003034	6.01e-05	0.0206022	0.00404613	7.08e-06
GMOY003037	5.01e-05	0.00215893	0.00174413	8.75e-05
GMOY003042	7.05e-06	0.00100698	0.00230232	1.4e-05
GMOY003047	5.73e-88	5.88e-10	1.42e-14	3.39e-124
GMOY003048	4.16e-21	3.24e-06	1.11e-16	1.52e-19
GMOY003050	4.24e-14	9.49e-06	0.000616971	4.44e-14
GMOY003055	7.18e-06	0.00282597	0.00294167	1.66e-05
GMOY003056	1.49e-15	7.53e-06	2.22e-16	1.86e-19
GMOY003068	0.00339289	0.00532077	0.00814232	0.0154833
GMOY003070	2.69e-20	6.78e-06	6.66e-16	5.54e-19
GMOY003089	0.0137885	0.0211218	0.0241076	0.0167293
GMOY003100	3.28e-79	7e-06	9.99e-16	1.19e-51
GMOY003103	0.000402054	0.00253529	0.00740695	0.000662598
GMOY003109	0.00313139	0.00802088	0.0113656	0.0042226
GMOY003127	1.3e-11	6.52e-05	0	2.6e-11
GMOY003147	0.000728576	0.0107898	0.00431942	0.00015234
GMOY003148	0.00146864	0.00366997	0.00557104	0.00217114
GMOY003168	0.000129929	0.00409877	0.0050875	0.000417541
GMOY003170	0.000840846	0.00618686	0.0027527	0.00040106
GMOY003177	2.72e-05	0.000691238	0.00652161	0.000129211
GMOY003207	5.3e-09	5.68e-05	1.33e-15	3.76e-06
GMOY003208	7.84e-10	6.33e-05	0.00265529	4.66e-11
GMOY003212	2e-06	0.000402872	0.00139199	0.000759164
GMOY003217	1.01e-11	8.21e-05	7.77e-16	8.4e-11
GMOY003218	1.11e-09	9.03e-05	0.000657145	8.44e-11
GMOY003220	4.04e-31	4.33e-07	0	6.49e-39
GMOY003221	0.000179828	0.00840356	0.00584911	0.000373863
GMOY003228	0.000114709	0.00200166	0.0064682	0.000728726
GMOY003232	6.59e-07	0.000483564	0.00252231	3.3e-06
GMOY003240	3.25e-07	0.00199854	0.00351846	8.32e-07
GMOY003241	9.24e-08	0.000310809	0.00386221	2.02e-07
GMOY003247	2.27e-148	2.15e-09	0	2.46e-193
GMOY003248	9.33e-25	2.6e-06	3.33e-16	3.72e-19
GMOY003249	0.0362867	0.035366	0.0271066	0.0493717
GMOY003251	8.78e-46	1.01e-07	2.66e-15	6.72e-46
GMOY003270	4.38e-06	0.000618838	0.00157721	0.000930945
GMOY003271	0.000554173	0.00949276	0.00745965	0.000778868
GMOY003275	7.1e-05	0.0039827	0.00222838	5.1e-05
GMOY003278	1.59e-16	2.16e-05	0	8.22e-15
GMOY003280	5.06e-234	4.29e-09	0	1.31e-275
GMOY003281	1.15e-10	4.43e-05	1.98e-05	5.99e-10
GMOY003296	0.000335084	0.00556989	0.00177294	0.000494889
GMOY003301	0.000475548	0.0154829	0.00623351	0.00340622
GMOY003306	6.23e-12	8.88e-06	3e-15	5.79e-20
GMOY003310	3.9e-05	0.00150588	0.00185861	0.000111655
GMOY003367	0.0121128	0.0389531	0.0115342	0.0236246
GMOY003383	0.00147386	0.00718576	0.00812483	0.00363121
GMOY003403	5.61e-13	9.8e-05	1.6e-09	2.91e-15
GMOY003404	5.92e-26	6.95e-06	0	4.42e-32
GMOY003417	2.6e-23	1.75e-06	0	5.21e-27
GMOY003418	6.25e-11	0.000234117	0.000153504	1.98e-09
GMOY003420	2.02e-20	3.74e-06	1.11e-16	6.06e-22
GMOY003421	2.76e-36	4.81e-07	0	8.56e-34
GMOY003430	8.38e-05	0.00191135	0.00646322	3.88e-05
GMOY003467	0.00010996	0.00232291	0.00199281	5.34e-05
GMOY003476	3.38e-12	5.26e-05	1.11e-16	1.6e-12
GMOY003479	0.00123942	0.0144934	0.00783638	0.00286654
GMOY003485	1.25e-32	3.29e-06	4.44e-16	2.85e-25
GMOY003486	3.38e-141	1.49e-09	0	5.82e-143
GMOY003502	0.000470453	0.00466227	0.000138138	0.000607655
GMOY003544	4.07e-24	3.35e-06	0	5.63e-23
GMOY003546	0.00237592	0.0437571	0.00797719	0.00305571
GMOY003552	3.02e-08	0.00034422	0.00218975	8.27e-08
GMOY003560	7.23e-07	0.000317262	0.00144883	2.21e-05
GMOY003563	7.95e-33	6.65e-07	3.44e-15	3.12e-32
GMOY003564	2.2e-05	0.00297813	0.00291102	5.85e-05
GMOY003566	1.19e-05	0.0013027	0.0115334	4.77e-06
GMOY003579	0.000694787	0.00683279	2.65e-05	0.00016532
GMOY003588	3.14e-09	0.000174863	0.00109374	1.06e-05
GMOY003615	6.96e-09	0.00013176	0.00132647	4.92e-08
GMOY003616	1.84e-13	2.13e-05	0	4.97e-16
GMOY003626	0.00343534	0.0121017	0.0172302	0.00616135
GMOY003643	5.86e-15	1.24e-05	0.000183823	1.65e-17
GMOY003648	4.32e-07	0.00126971	0.00344182	1.19e-06
GMOY003652	1.84e-08	0.000172233	0.00112725	4.86e-09
GMOY003657	0.00225207	0.00109475	0.00664814	0.002732
GMOY003664	1.01e-26	1.75e-06	7.77e-16	1.18e-26
GMOY003672	7.91e-105	1.95e-08	0	1.08e-95
GMOY003680	1.72e-07	0.000261616	0.00421807	4.83e-07
GMOY003683	0.000147462	0.00280846	0.00235113	0.00118451
GMOY003687	0.000212085	0.00107382	0.001866	0.000282827
GMOY003713	0.000454453	0.0185336	0.00119035	0.00339292
GMOY003714	5.61e-13	2.65e-05	9.3e-05	1.39e-12
GMOY003720	1.78e-48	6.57e-08	0	5.4e-66
GMOY003730	9.72e-18	7.31e-06	0.000334363	2.58e-17
GMOY003739	3.44e-05	0.00152726	0.00551648	2.27e-05
GMOY003747	1.22e-07	0.000188253	0.00646124	1.08e-07
GMOY003751	0.0051034	0.034908	0.00532016	0.0194668
GMOY003752	0.00032211	0.00304782	0.0024106	0.00618182
GMOY003767	5.93e-06	0.000736203	0.00525	9.83e-06
GMOY003770	6.13e-15	8.45e-05	4.44e-16	4.85e-14
GMOY003771	0.00108792	0.00308167	0.00663125	0.00832918
GMOY003789	6e-07	0.00280938	0.00327287	1.95e-06
GMOY003808	9e-10	7.87e-05	2.22e-16	1.84e-11
GMOY003830	0.00229615	0.0342481	0.00383621	0.00388904
GMOY003833	5.56e-09	0.000375665	2.67e-05	3.15e-10
GMOY003836	5.55e-10	4.29e-05	0.00150754	1.92e-10
GMOY003842	1.46e-94	6.4e-06	3.22e-15	4.2e-62
GMOY003847	1.38e-06	0.00126416	0.0038236	4.17e-06
GMOY003862	1.41e-05	0.00134204	0.00917256	6.45e-06
GMOY003879	1.03e-18	6.07e-06	0.00108997	3.89e-21
GMOY003886	3.81e-05	0.00213157	0.00888782	0.000473663
GMOY003900	1.09e-08	0.000489124	0.00137123	2.27e-10
GMOY003909	5.22e-09	8.26e-05	0.00330133	1.22e-09
GMOY003933	1.66e-07	0.000310809	0	1.21e-08
GMOY003935	0.00364029	0.0161121	0.0109353	0.00496059
GMOY003942	2.2e-17	6.76e-06	0	1.78e-20
GMOY003961	1.41e-38	2.49e-07	1.78e-15	2.03e-35
GMOY003962	5.41e-08	8.7e-05	0.00123584	0.00015759
GMOY003987	6.27e-08	0.000257412	0	3.19e-09
GMOY003999	1.18e-08	0.00019302	1.11e-16	5.98e-05
GMOY004018	5.33e-11	0.000120606	0.00245201	1.54e-10
GMOY004037	7.42e-07	0.000193117	0.00712138	3.17e-06
GMOY004053	2.82e-15	1.13e-05	0	6.3e-19
GMOY004070	1.36e-14	1.61e-05	1.11e-16	8.13e-16
GMOY004123	0.00828987	0.013324	0.00549834	0.0348973
GMOY004142	4.08e-08	0.000425183	0.00357689	1.25e-09
GMOY004149	4.77e-09	0.000134843	0.000669396	5.6e-09
GMOY004151	3.11e-42	2.69e-07	3.33e-16	2.02e-42
GMOY004167	3.54e-24	1.47e-06	5.55e-16	3.01e-29
GMOY004185	4.38e-30	1.08e-06	2.33e-15	5.77e-28
GMOY004208	7e-25	1.18e-06	1.11e-16	3.11e-23
GMOY004216	6.05e-07	0.000421071	0.00262892	2.56e-06
GMOY004217	4.88e-09	0.000192096	0.00402111	9.09e-10
GMOY004228	0.00030172	0.00403401	0.00524075	0.000459029
GMOY004231	0.000110804	0.00457634	0.00216643	4.57e-05
GMOY004246	1.57e-42	8.64e-08	4e-15	1.72e-32
GMOY004253	1.7e-18	3.79e-06	1.11e-15	2.08e-23
GMOY004262	1.45e-46	1.81e-07	0	5.3e-62
GMOY004263	1.21e-07	0.000636462	0.000633489	1.58e-08
GMOY004264	5.27e-11	0.000623833	0.000361945	6.56e-10
GMOY004273	4.35e-12	8.32e-05	0.00062914	6.24e-11
GMOY004274	2.85e-11	6.4e-05	0.00306701	1.69e-12
GMOY004346	4.36e-10	6.53e-05	0.00322069	1.82e-09
GMOY004348	3.23e-09	0.000232666	0.00355744	1.05e-09
GMOY004349	0.0030849	0.00875659	0.00259532	0.0178658
GMOY004353	2.18e-55	7e-08	0	1.45e-43
GMOY004360	1.36e-16	5.42e-06	0	3.32e-21
GMOY004365	0.0109952	0.00257413	0.00805032	0.027371
GMOY004398	0.00696191	0.0260179	0.0063887	0.00362629
GMOY004402	2.76e-05	0.00537423	0.0020791	0.000149629
GMOY004412	1.19e-06	0.000314895	0.00357685	7.89e-06
GMOY004419	9.63e-16	1.28e-05	4.44e-16	2.09e-16
GMOY004447	0.0149888	0.0358327	0.00639307	0.0399823
GMOY004472	3.16e-63	9.85e-07	3.33e-16	2.95e-53
GMOY004484	2.81e-06	0.000443055	0.00779069	2.16e-06
GMOY004491	1.63e-05	0.00226239	0.000483586	4.04e-06
GMOY004551	0.0107711	0.0149097	0.0191236	0.0128879
GMOY004554	0.00183606	0.0132062	0.00923899	0.0130924
GMOY004577	1.33e-27	9.85e-07	2.22e-16	1.21e-25
GMOY004596	8.29e-08	0.000311735	0.00124537	2.14e-08
GMOY004609	1.26e-12	0.000623638	1.65e-08	1.46e-15
GMOY004610	3.79e-05	0.000817811	0.00435191	6.15e-05
GMOY004623	2.44e-05	0.000937385	1.11e-16	3.88e-05
GMOY004626	1.11e-14	2.55e-05	2.78e-15	4.06e-14
GMOY004630	0.0163954	0.0262165	0.0154545	0.0323626
GMOY004651	4.31e-10	7.9e-05	2.66e-15	2.06e-12
GMOY004665	2.79e-10	0.000208221	0.000700858	1.76e-11
GMOY004668	8.36e-37	3.41e-07	0	5.97e-40
GMOY004676	0.000425624	0.0079835	0.00126682	0.000104998
GMOY004695	1.59e-17	6.08e-06	0	2.19e-16
GMOY004714	2.26e-39	6.27e-07	1.11e-16	2.58e-37
GMOY004716	7.5e-13	2.29e-05	2.39e-06	2.61e-12
GMOY004738	2.05e-07	0.000206998	3.33e-16	3.06e-07
GMOY004765	0.0013837	0.0224191	0.00479074	0.00165665
GMOY004783	9.9e-09	0.000137787	0.000492551	5.33e-10
GMOY004791	1.59e-11	4.49e-05	4.44e-16	9.83e-14
GMOY004796	3.23e-74	1.04e-06	0	7.72e-75
GMOY004813	2.16e-10	6.11e-05	1.11e-16	3.81e-12
GMOY004820	1.78e-06	0.00199854	0.00603354	3.62e-06
GMOY004832	5.95e-21	3.79e-06	1.11e-16	1.2e-25
GMOY004846	7.31e-14	2.18e-05	1.11e-16	6.69e-16
GMOY004850	4.59e-87	1.5e-08	1.11e-16	3.4e-84
GMOY004875	2.9e-194	2.77e-10	3.89e-15	1.94e-245
GMOY004876	1.49e-155	6.95e-10	2.22e-16	4.53e-189
GMOY004885	1.5e-17	1.66e-05	2.22e-16	1.04e-15
GMOY004887	3.25e-22	0.000291602	0.00209737	8.55e-12
GMOY004905	5.48e-08	8.82e-05	0.00180257	1.25e-07
GMOY004916	1.6e-10	0.000125694	0.00315439	3.54e-10
GMOY004917	0.000308763	0.00321413	0.00815243	0.000564941
GMOY004918	1.34e-08	0.000219853	0.00158163	3.22e-09
GMOY004924	2.42e-10	7.08e-05	0	2.81e-12
GMOY004953	2.09e-05	0.00136338	0.000742846	5.02e-05
GMOY004982	1.12e-07	0.00569596	0.00344121	1.1e-08
GMOY004986	0.00314486	0.0139243	0.008436	0.00226584
GMOY005009	1.51e-20	0.000720187	1.83e-10	5.47e-20
GMOY005027	1.79e-08	0.000153927	0.00559034	4.23e-09
GMOY005039	3.01e-59	6.79e-08	3.33e-16	2.43e-54
GMOY005048	2.69e-14	1.81e-05	0.000381354	7.23e-14
GMOY005112	5.79e-104	5e-07	1.11e-15	2.09e-116
GMOY005113	1.43e-178	5.88e-10	9.66e-15	7.01e-244
GMOY005158	2.25e-06	0.000936637	1.19e-05	0.000417541
GMOY005179	1.49e-25	2.92e-06	1.89e-15	4.78e-24
GMOY005183	1.1e-23	5.19e-06	1.11e-16	4.47e-22
GMOY005191	4.23e-13	2.4e-05	9.65e-06	4.57e-15
GMOY005210	2.85e-39	3.19e-07	0	1.52e-38
GMOY005212	0.012776	0.0293105	0.00849501	0.0258973
GMOY005213	3.89e-14	4.33e-05	0	5.77e-13
GMOY005222	2.03e-08	0.000185487	0.000881685	3.98e-09
GMOY005225	9.05e-06	0.000832685	0.00664904	5.22e-05
GMOY005226	0.00168779	0.00581264	0.00670942	0.010877
GMOY005227	0.0072212	0.0392026	0.0109628	0.00658237
GMOY005264	0.000107189	0.00595081	0.00744411	0.000254769
GMOY005266	6.41e-300	5.01e-09	7.77e-15	2.25e-202
GMOY005268	1.1e-15	1.11e-05	9.96e-05	1.37e-15
GMOY005282	1.85e-06	0.00116076	0.00228796	5.81e-05
GMOY005285	1.91e-07	0.000957899	0.00114532	1.71e-07
GMOY005286	5.21e-32	1.15e-06	0	1.4e-28
GMOY005310	5e-26	2.42e-06	0	3.21e-16
GMOY005312	1.07e-56	6.32e-07	0	3.19e-51
GMOY005353	0.0106205	0.0271057	0.00844565	0.0215289
GMOY005364	2.05e-09	0.000143263	3.33e-16	1.23e-08
GMOY005366	2e-49	6.57e-08	2.22e-15	7.65e-72
GMOY005432	2.29e-11	0.000454369	0.00127199	1.09e-10
GMOY005458	8.15e-07	0.000854086	0.00441356	1.72e-06
GMOY005484	7.92e-28	1.18e-06	5.55e-16	6.23e-26
GMOY005490	0.00373154	0.00780019	0.00318516	0.000983982
GMOY005494	7.26e-22	2.49e-06	0.0019018	2.02e-25
GMOY005500	0.0130293	0.0183305	0.0120843	0.0231245
GMOY005527	0.00318506	0.00892877	0.00722599	0.00395449
GMOY005541	2.34e-14	3.23e-05	1.11e-16	1.14e-13
GMOY005562	2.42e-52	9.82e-08	1.11e-16	5.97e-49
GMOY005567	1.47e-15	9.53e-06	0	1.78e-18
GMOY005573	0.0182924	0.0204807	0.0121818	0.0401785
GMOY005613	0.000487685	0.00180827	0.00144984	0.000494889
GMOY005624	3.42e-12	4.97e-05	1.11e-16	8.19e-12
GMOY005642	0.000255981	0.00244668	0.004754	0.00388726
GMOY005644	5.25e-42	3.44e-07	6.66e-16	2.85e-39
GMOY005653	2.89e-17	4.31e-06	4.93e-06	2.55e-23
GMOY005664	0.000422727	0.0069901	0.00816252	0.000609323
GMOY005695	5.06e-08	0.000340603	0.00309896	1.11e-08
GMOY005702	6.33e-10	9.73e-05	0.00152457	4.01e-08
GMOY005705	1.11e-08	0.00251126	8.49e-05	1.6e-07
GMOY005714	0.00571776	0.00344816	0.00528202	0.00774207
GMOY005725	1.16e-45	1.4e-07	0	2.68e-52
GMOY005762	1.48e-13	1.12e-05	3.62e-05	3.72e-13
GMOY005782	7.13e-05	0.00106303	0.00518036	0.000928192
GMOY005787	3.52e-15	2.29e-05	0	3.63e-14
GMOY005826	2.44e-05	0.00302834	1.11e-16	0.000335275
GMOY005827	1.78e-35	1.05e-07	1.11e-15	2.04e-23
GMOY005830	9.75e-12	3.63e-05	0.00714154	3.03e-13
GMOY005839	5.32e-12	0.000107809	0	6.11e-11
GMOY005845	8.83e-150	1.15e-09	1.78e-15	3.33e-148
GMOY005861	0.00289544	0.0083807	0.00625311	0.0216355
GMOY005868	0.000298756	0.00638761	0.00111884	0.000103815
GMOY005878	1.06e-06	0.000748421	0.00120696	0.000124105
GMOY005883	8.17e-15	1.15e-05	0.000910634	5.34e-17
GMOY005890	1.45e-12	0.000290163	0.000281408	6.66e-12
GMOY005911	8.14e-06	0.000880695	0.000177592	9.82e-07
GMOY005915	0.00374483	0.0240388	0.00160973	0.00160845
GMOY005917	0.00277548	0.0105712	0.00225343	0.0252938
GMOY005921	2.06e-12	5.48e-05	0	1.28e-11
GMOY005940	2.38e-46	1.45e-07	1.11e-16	2.51e-42
GMOY005978	2.38e-60	7.71e-08	0	1.25e-55
GMOY005995	4.58e-09	4.75e-05	0.00141504	1.58e-08
GMOY005998	2.34e-13	7.33e-05	0.00277445	6.38e-15
GMOY006002	2.11e-12	2.78e-05	6.28e-05	1.74e-12
GMOY006040	0.00732196	0.022336	0.0070948	0.0261403
GMOY006055	1.11e-108	2.3e-09	6.77e-15	2.72e-132
GMOY006056	5.71e-52	1.03e-07	9.99e-16	2.97e-52
GMOY006067	2.99e-73	1.6e-07	1.11e-16	1.69e-71
GMOY006076	1.85e-14	2.33e-05	4.44e-16	1.37e-16
GMOY006100	0.00713418	0.0330084	0.00161252	0.0139281
GMOY006111	1.71e-08	0.00136338	0.00227756	9.53e-07
GMOY006112	5.02e-05	0.00524335	0.00308446	9.02e-05
GMOY006143	1.27e-62	1.07e-06	1.11e-16	1.73e-51
GMOY006145	8.56e-17	6.04e-06	3.33e-16	1.31e-20
GMOY006149	4.76e-95	9.82e-08	0	5.49e-52
GMOY006150	1.43e-09	0.000109974	0.00217753	3.56e-08
GMOY006151	3.18e-12	5.12e-05	0.000917983	3.74e-11
GMOY006154	2.24e-06	0.00246618	0.00353047	7.75e-07
GMOY006166	1.3e-11	0.000171141	0.00298198	2.37e-12
GMOY006185	8.7e-05	0.00467964	0.00836705	0.00014732
GMOY006205	3.99e-14	5.18e-05	0.00148042	5.24e-13
GMOY006212	7.43e-14	2.34e-05	1.11e-16	1.3e-16
GMOY006213	1.19e-05	0.00248662	0.00605364	4.52e-05
GMOY006214	1.16e-08	0.000312984	4.44e-16	6.5e-08
GMOY006218	8.95e-09	0.000345195	0.00165528	4.39e-06
GMOY006221	2e-06	0.000744938	5.55e-16	4.24e-08
GMOY006223	3.59e-32	3.41e-07	0	1.58e-40
GMOY006234	3.88e-09	0.000119907	0.00145333	5.74e-10
GMOY006243	2.88e-11	0.00183158	0.000741835	2.03e-10
GMOY006244	3.3e-12	1.92e-05	0	3.81e-17
GMOY006245	3.95e-19	0.000142293	0	3.84e-26
GMOY006258	4.31e-14	1.47e-05	0	1.38e-16
GMOY006274	1.08e-05	0.00119975	0.00117606	3.74e-06
GMOY006280	6.21e-25	2.42e-06	8.88e-16	2.91e-23
GMOY006282	0.000676402	0.00305125	2.11e-15	0.00311939
GMOY006308	4.62e-44	6.08e-07	8.99e-15	1.04e-71
GMOY006336	1.21e-08	0.00151158	0.00399303	1.07e-08
GMOY006358	8.16e-09	0.000159953	0.00204271	1.49e-09
GMOY006360	2.29e-06	0.00101138	0.00223648	1.53e-06
GMOY006365	7.07e-61	3.2e-08	0	3.77e-75
GMOY006372	1.33e-08	0.000517554	0	2.97e-08
GMOY006406	0.000982767	0.0283683	0.00817451	0.00155802
GMOY006415	2.22e-147	5.88e-10	1.78e-15	3.33e-148
GMOY006417	9.42e-07	0.000901276	1.37e-05	0.000355875
GMOY006418	0.00996758	0.0249371	0.0159093	0.0169493
GMOY006429	3.49e-28	1.47e-06	0	9.2e-32
GMOY006432	9.51e-13	2.18e-05	6.66e-16	3.43e-18
GMOY006438	6.26e-15	2.84e-05	7.77e-16	7.8e-14
GMOY006448	2.06e-10	8.11e-05	0.000331015	3.86e-11
GMOY006451	1.65e-09	0.00443108	0.00111592	2.79e-09
GMOY006452	3.8e-22	2.51e-06	1.11e-16	2.84e-22
GMOY006470	3.16e-76	2.58e-08	1.11e-15	2.93e-75
GMOY006489	1.27e-06	0.00231184	0.000168596	3.31e-08
GMOY006504	2.6e-19	6.98e-06	2.22e-16	8.23e-18
GMOY006516	2.84e-08	0.000226076	3.33e-16	1.24e-07
GMOY006519	9.32e-40	2.23e-07	0	2.27e-55
GMOY006520	2.35e-05	0.00162229	0.0031355	0.000271733
GMOY006525	2.41e-17	5.96e-06	2.22e-16	1.81e-21
GMOY006529	1.75e-06	0.000775274	0.0033388	3.43e-06
GMOY006537	5.74e-49	5.15e-07	4.44e-16	1.37e-56
GMOY006547	0.00212199	0.0125601	0.00633044	0.00125141
GMOY006553	2.17e-10	0.000601777	0.000236931	2.68e-09
GMOY006568	3.55e-09	0.000127155	0.00294451	6.94e-10
GMOY006569	9.76e-09	0.000477743	0.00464269	1.02e-07
GMOY006585	0.000138053	0.00574437	0.00840901	6.34e-05
GMOY006598	4.86e-14	1.72e-05	1.42e-08	5.45e-15
GMOY006619	4.25e-12	0.000100093	0.000183287	4.55e-11
GMOY006639	5.69e-12	5.79e-05	0.00138496	5.82e-13
GMOY006646	4.87e-16	4.32e-06	0.00099306	1.92e-14
GMOY006649	1.07e-17	1.36e-05	2.22e-16	1.03e-13
GMOY006662	0.000950244	0.0160264	0.00985954	0.00120179
GMOY006683	7.07e-17	7.32e-06	6.66e-16	2.41e-20
GMOY006684	0.00411021	0.0192758	0.00841322	0.00734364
GMOY006693	6.11e-06	0.00468855	0.00219665	1.13e-05
GMOY006698	8.41e-10	7.25e-05	0.000797358	7.99e-10
GMOY006729	2.65e-10	6.1e-05	5.55e-16	1.59e-12
GMOY006730	1.04e-34	3.96e-07	6.88e-15	1.84e-60
GMOY006739	1.12e-18	3.5e-06	5.77e-15	1.49e-27
GMOY006765	0.00252289	0.00496285	0.00835911	0.00402653
GMOY006767	0.000502269	0.0029574	0.00161524	0.00524819
GMOY006775	2.32e-61	9.7e-08	0	5.3e-57
GMOY006777	1.09e-11	4.8e-05	5.55e-16	1.1e-13
GMOY006780	0.000854679	0.0424679	0.00303949	0.000127675
GMOY006785	1.56e-76	1.4e-07	3.11e-15	7.49e-24
GMOY006802	6.06e-09	0.000117695	0	2.9e-10
GMOY006813	8.22e-05	0.00151158	0.00334413	0.000359008
GMOY006816	9.8e-12	0.000295514	5.06e-05	4.38e-11
GMOY006817	2.54e-23	7.74e-06	1.11e-16	2.39e-26
GMOY006820	2.81e-13	3.26e-05	3.33e-16	4.18e-15
GMOY006825	0.0266889	0.0244846	0.0125208	0.0447303
GMOY006829	2.27e-18	0.000132941	6.66e-16	2.16e-15
GMOY006832	1.71e-06	0.000502504	0	2.34e-07
GMOY006838	3.36e-22	1.09e-05	0	5.23e-23
GMOY006839	4.53e-09	8.32e-05	1.78e-15	8.96e-11
GMOY006856	0.000293165	0.0412946	0.0016767	0.000302196
GMOY006869	3.5e-25	1.15e-05	1.11e-16	1.29e-27
GMOY006871	4.69e-50	1.04e-06	0	1.28e-34
GMOY006881	0.00345751	0.00507906	0.00136557	0.0107346
GMOY006883	1.46e-11	2.85e-05	0.0016898	6.97e-12
GMOY006904	7.46e-39	1.71e-07	1.89e-15	1.01e-49
GMOY006909	1.36e-17	1.13e-05	1.11e-16	1.48e-16
GMOY006914	0.0105905	0.0246133	0.00647447	0.0444557
GMOY006947	0.00165354	0.0236126	0.0110727	0.00318789
GMOY006969	3.06e-101	1.47e-07	2.22e-16	9.31e-78
GMOY006975	4.75e-10	0.000171818	0	2.08e-12
GMOY006978	1.05e-16	1.78e-05	1.11e-16	5.39e-14
GMOY006987	1.07e-15	7.99e-05	0	1.09e-14
GMOY007011	2.2e-09	6.64e-05	0.00133006	1.27e-09
GMOY007016	0.000251069	0.00619561	0.00899402	0.000153007
GMOY007021	1.45e-177	6.7e-10	7.88e-15	1.86e-165
GMOY007036	4.14e-14	3.72e-05	5.55e-16	4.89e-13
GMOY007040	0.036972	0.0444556	0.0170957	0.0447303
GMOY007047	9.5e-10	7.9e-05	0.00357313	6.24e-11
GMOY007063	1.66e-35	1.05e-07	0	2.1e-56
GMOY007077	5.3e-19	2.86e-06	5.88e-15	1.21e-24
GMOY007078	6.92e-31	4.3e-07	1.55e-15	2.59e-39
GMOY007088	4.34e-16	1.28e-05	8.37e-12	8.22e-16
GMOY007096	4.58e-24	3.88e-06	8.88e-16	2.29e-21
GMOY007123	2.03e-05	0.00394856	0.00356503	6e-06
GMOY007131	8.95e-21	1.36e-05	2.22e-16	1.01e-18
GMOY007132	0.000139706	0.0411573	0.00326664	1.56e-05
GMOY007135	8.9e-07	0.000622003	0.00447122	3.76e-06
GMOY007164	1.04e-179	5.66e-10	1.23e-14	2.99e-203
GMOY007171	1.25e-09	0.000115547	0.0018123	2.2e-10
GMOY007175	3.08e-17	2.18e-05	1.11e-15	1.23e-15
GMOY007178	1.47e-07	0.000278002	0.00306548	1.56e-09
GMOY007183	2.73e-16	1.07e-05	1.11e-16	1.22e-18
GMOY007202	0.0098219	0.0174337	0.00944445	0.0236306
GMOY007233	1.15e-07	0.000132941	5.55e-16	5.35e-05
GMOY007234	1.43e-141	9.34e-09	1.67e-15	1.98e-129
GMOY007238	0.000885137	0.00403796	0.0111194	0.00121006
GMOY007256	7.6e-19	1.2e-05	4.44e-16	3.52e-17
GMOY007273	6.33e-17	3.75e-05	0.00281991	5.37e-19
GMOY007285	2.07e-47	1.6e-07	2.22e-16	1.13e-43
GMOY007286	1.68e-21	8.15e-07	0	1.31e-42
GMOY007302	5.31e-13	2.75e-05	1.11e-16	1.69e-13
GMOY007319	4.41e-14	2.67e-05	1.92e-05	2.79e-13
GMOY007334	5.07e-07	0.00131428	0.00348781	7.37e-06
GMOY007385	2.21e-10	0.000105978	0.00198917	1.95e-11
GMOY007397	9.51e-10	0.000290163	0.00193105	1.17e-09
GMOY007405	1e-06	0.00225407	0.00221826	9.15e-07
GMOY007410	2.31e-34	2.4e-05	5.55e-16	3.53e-31
GMOY007435	5.75e-12	2.73e-05	0.000188777	4.75e-14
GMOY007451	0.00214842	0.0181952	0.00624284	0.00529354
GMOY007469	3.34e-59	8.64e-08	0	1.37e-56
GMOY007471	0	5.43e-12	1.27e-14	0
GMOY007500	2.98e-14	9.12e-06	0	5.71e-19
GMOY007501	6.22e-19	6.18e-06	0.00168886	4.37e-20
GMOY007506	9.74e-18	1.7e-06	0	9.33e-27
GMOY007510	1.02e-05	0.00359898	0.00374681	2.32e-05
GMOY007517	1.65e-09	0.00052713	0.000892083	4.64e-07
GMOY007527	0.00126572	0.00498637	0.00569919	0.0236793
GMOY007558	0.0146541	0.0275598	0.0171297	0.0292792
GMOY007563	0.00578528	0.0133561	0.00748125	0.0154678
GMOY007571	3.36e-11	2.91e-05	0.000751649	2.15e-11
GMOY007576	3.02e-79	1.25e-08	2.22e-16	3.57e-77
GMOY007582	4.84e-05	0.000117712	0	0.00167642
GMOY007597	0.00100487	0.0156867	0.00288217	0.00197387
GMOY007677	2.19e-75	1.25e-08	2.55e-15	2.31e-88
GMOY007708	8.15e-08	0.000234947	0.00116279	2.07e-08
GMOY007709	0.00852551	0.0109644	0.00655186	0.0382369
GMOY007710	1.44e-29	8.23e-07	1.11e-16	2.34e-34
GMOY007729	2.62e-05	0.00176328	0.00550776	7.46e-05
GMOY007733	2.03e-21	4.46e-06	1.48e-05	2.12e-24
GMOY007742	8.48e-06	0.00524811	0.000325874	1.88e-05
GMOY007744	4.15e-22	3.5e-06	0	3.25e-25
GMOY007786	4.82e-06	0.000848722	0.00543716	6.94e-06
GMOY007793	9.68e-11	4.54e-05	0	2.69e-13
GMOY007807	0.00150583	0.00890002	0.00536913	0.00198159
GMOY007822	3.65e-05	0.0029941	0.00370589	1.38e-05
GMOY007835	3.94e-06	0.00441352	0.00114223	1.57e-05
GMOY007851	1.6e-09	0.000104198	0.0055315	9.58e-11
GMOY007852	7.9e-13	4.61e-05	0.00172373	6.28e-12
GMOY007887	5.84e-23	1.23e-06	0	1.35e-30
GMOY007896	1.15e-21	4.96e-06	0	7.12e-26
GMOY007897	2.71e-17	1.16e-05	2.22e-16	2.22e-17
GMOY007945	8.86e-07	0.000656455	0.00134462	0.000285971
GMOY007946	0.0141631	0.0196344	0.00865558	0.0404681
GMOY007947	3.51e-05	0.001627	0.00546083	0.000171535
GMOY007948	3.04e-07	0.000429809	0.00188187	8.02e-08
GMOY007950	3.74e-13	1.07e-05	0	4.85e-19
GMOY007984	2.16e-05	0.00674828	0.00250468	2.25e-05
GMOY007990	8.32e-13	1.78e-05	0	1.28e-16
GMOY008013	4.61e-09	7.6e-05	0.00465575	4.18e-09
GMOY008023	6.57e-31	8.23e-07	2.22e-15	3.14e-29
GMOY008028	3.12e-38	3.23e-05	0	8.75e-32
GMOY008032	1.01e-12	0.000159953	0.000131817	3.08e-15
GMOY008033	0.000231976	0.00379671	0.00669469	0.00181136
GMOY008040	1.28e-17	6.14e-06	0	6.7e-21
GMOY008050	2.35e-10	0.000305971	0.00071401	2.09e-11
GMOY008052	2.36e-84	1.66e-08	1.33e-15	5.45e-79
GMOY008064	1.66e-11	4.38e-05	0	1.62e-11
GMOY008094	0.00133252	0.001611	0.00561812	0.0018677
GMOY008096	0.00662401	0.0262165	0.0152204	0.00891435
GMOY008116	2.52e-07	0.000404655	2e-15	9.29e-07
GMOY008129	1.84e-05	0.00253529	0.00131893	4.86e-05
GMOY008147	1.38e-06	0.000513996	0.00342389	7.66e-06
GMOY008156	3.54e-22	0.00253529	1.11e-16	1.75e-14
GMOY008181	0.00924849	0.0481741	0.0115586	0.0254524
GMOY008183	2.13e-07	0.000242247	1.71e-06	5.74e-07
GMOY008184	0.000524127	0.00321283	0.0154857	0.000629973
GMOY008192	7.63e-20	3.8e-06	4.44e-16	3.03e-18
GMOY008207	5.79e-06	0.00255536	0.0015031	1.52e-06
GMOY008222	9.55e-15	1.92e-05	0	9.81e-14
GMOY008225	2e-06	0.000327028	0.00727315	2.85e-06
GMOY008249	7.23e-05	0.00328471	0.00399498	0.000921477
GMOY008256	6.8e-06	0.000623549	0.000308217	0.00209602
GMOY008257	1.75e-20	1.59e-06	0	1.21e-30
GMOY008272	8.53e-51	8.99e-08	0	3.37e-53
GMOY008287	7.82e-05	0.0480899	0.000152578	0.000154622
GMOY008295	6.55e-20	4.58e-06	3.44e-15	2.61e-22
GMOY008310	4.29e-12	4.08e-05	0.00268538	8.14e-14
GMOY008311	3e-08	0.000185487	0.00605369	6.52e-09
GMOY008316	9.45e-27	4.81e-07	3.33e-16	2.33e-39
GMOY008351	7.72e-13	3.02e-05	0.00156837	3.95e-14
GMOY008354	0.0115695	0.0180668	0.0100392	0.027371
GMOY008355	1.08e-08	0.000151069	0	5.69e-10
GMOY008358	2.07e-05	0.000640798	0.0054052	9.6e-05
GMOY008370	4.82e-10	6.59e-05	0	1.44e-12
GMOY008371	9.35e-08	0.000173341	0.00146919	2.25e-07
GMOY008377	3.74e-242	6.69e-11	8.88e-16	0
GMOY008384	2.65e-11	4.1e-05	0.000512087	1.16e-10
GMOY008395	6.23e-10	0.000164038	0.00357297	9.84e-10
GMOY008399	1.89e-08	0.0039706	0.00155058	6.55e-08
GMOY008400	4.6e-27	0.000100121	1.11e-16	3.03e-20
GMOY008405	3.37e-23	2.06e-06	0	7.26e-21
GMOY008416	3.6e-05	0.00206682	0.00122452	0.0028946
GMOY008435	1.4e-75	1.57e-05	4.44e-16	1.89e-28
GMOY008444	7.94e-10	7.61e-05	0.0014326	2.59e-09
GMOY008449	9.58e-12	2.74e-05	0.00118595	3.31e-11
GMOY008461	1.08e-12	2.3e-05	0.00485489	7.85e-14
GMOY008462	1.07e-14	2.07e-05	2.22e-16	3.11e-16
GMOY008463	6.33e-10	0.00025407	1.11e-15	1.33e-09
GMOY008473	5.6e-61	5.62e-08	0	2.69e-58
GMOY008502	4.05e-27	1.68e-06	0	1.83e-25
GMOY008503	8.18e-52	1.04e-07	0	6.45e-52
GMOY008504	2.85e-05	0.00210373	0.00720513	1.48e-05
GMOY008511	2.61e-27	1.59e-06	6.66e-16	1.91e-28
GMOY008518	1.62e-11	3.46e-05	3.33e-16	8.76e-11
GMOY008525	2.41e-12	1.78e-05	0.00230582	4.97e-13
GMOY008552	5.65e-08	0.000286671	0.00247777	6.37e-09
GMOY008554	9.64e-20	6.52e-06	0	1.31e-18
GMOY008555	7.37e-11	7.87e-05	0.000627996	1.18e-10
GMOY008575	6.54e-28	1.31e-06	1.11e-15	1.87e-28
GMOY008599	1.32e-99	5.06e-09	3.11e-15	1.39e-107
GMOY008607	7.04e-97	3.3e-09	2.22e-15	1.92e-101
GMOY008608	1.04e-06	0.000278397	0.00673126	3.96e-06
GMOY008618	2.83e-12	8.32e-05	1.11e-16	2.53e-11
GMOY008632	0.00139592	0.0180766	0.00762765	0.000843713
GMOY008646	5.25e-15	1.76e-05	4.44e-16	2.34e-09
GMOY008647	1.08e-06	0.000860798	0.00087014	3.34e-07
GMOY008649	0.00439222	0.0275711	0.00893586	0.00656642
GMOY008672	2.45e-14	1.57e-05	7.77e-16	1.15e-13
GMOY008699	1.49e-06	0.00208853	0.00222327	3.35e-06
GMOY008706	2.11e-12	3.47e-05	0.00115173	4e-12
GMOY008735	0.000663372	0.0144792	0.00566404	0.00151624
GMOY008736	2.71e-21	2.86e-06	1.11e-16	5.93e-25
GMOY008802	3.16e-14	2.4e-05	1.11e-16	1.44e-14
GMOY008805	0.000130112	0.00566104	0.00521721	0.000270619
GMOY008812	0.004007	0.00994388	0.0075403	0.0152872
GMOY008815	3.75e-05	0.000671306	0.00609038	0.00015237
GMOY008838	1.71e-06	0.000936078	0.00559101	3.91e-06
GMOY008869	3.62e-06	0.00254825	0.00603175	1.1e-05
GMOY008925	0.00624581	0.0191166	5.23e-05	0.00223449
GMOY008944	5.07e-05	0.0022223	0.00270461	2.04e-05
GMOY008947	4.73e-07	0.000382366	0.00325617	1.02e-07
GMOY008970	4.66e-06	0.00114821	0.00300833	1.62e-06
GMOY008971	5.88e-17	2.6e-06	1.78e-15	1.16e-25
GMOY008972	1.17e-47	1.68e-07	2.66e-15	6.01e-40
GMOY008973	4.55e-16	2.4e-05	0	1.38e-18
GMOY008988	9.3e-17	2.34e-05	1.99e-05	5.46e-19
GMOY008993	6.18e-10	0.00011733	0	2.43e-09
GMOY008994	1.01e-08	0.000191351	0.0020136	1.38e-09
GMOY009003	0.00760361	0.017987	0.0075805	0.021325
GMOY009018	0.00518939	0.0133561	0.00784815	0.0135732
GMOY009027	5.66e-17	1.15e-05	0	1.74e-19
GMOY009055	8.8e-05	0.00362866	0.00689342	4.1e-05
GMOY009072	8.53e-06	0.00764744	0.00330169	1.06e-06
GMOY009073	1.11e-08	0.000570037	0	3.25e-08
GMOY009095	6.31e-22	6.89e-07	3.11e-15	1.21e-42
GMOY009109	0.00439604	0.00890203	0.00807119	0.0377138
GMOY009114	0.00139612	0.00475329	0.00630627	0.00186693
GMOY009129	4.33e-21	3.28e-06	6.66e-16	2.52e-24
GMOY009131	1.13e-09	0.000101693	0.00110527	7.4e-11
GMOY009138	1.48e-05	0.000368287	0.00255654	2.51e-05
GMOY009139	1.08e-31	5.32e-07	0	1.14e-29
GMOY009147	9.93e-08	0.000530879	0.00107085	3.4e-07
GMOY009153	2.65e-05	0.0045495	0.00556271	1.24e-05
GMOY009173	1.06e-17	5.42e-06	2.22e-16	2.2e-21
GMOY009174	2.99e-06	0.000827823	0.00335013	8.75e-07
GMOY009180	0.00404906	0.0190338	0.0023313	0.00466763
GMOY009189	2.65e-29	3.79e-06	0	2.03e-35
GMOY009190	0.000240012	0.00654541	0.00293078	0.000534101
GMOY009234	8.35e-26	1.7e-06	0	8.97e-35
GMOY009247	0.00229146	0.00266311	0.00789937	0.00529354
GMOY009285	0.00014734	0.00308167	0.00777009	6.61e-05
GMOY009299	5.38e-09	2.26e-05	6.66e-16	2.44e-05
GMOY009310	1.23e-17	1.66e-05	0.00711038	5.58e-19
GMOY009311	0.0086031	0.0425997	0.00382323	0.0362716
GMOY009320	7.36e-06	0.0011362	0.000205619	2.26e-06
GMOY009342	5.93e-07	0.000314389	0.00283438	1.36e-06
GMOY009355	1.69e-05	0.00303351	0.00688349	3.22e-05
GMOY009368	6.96e-11	0.000133451	2e-15	5.86e-10
GMOY009372	2.4e-08	0.000200288	0.00141627	5.05e-08
GMOY009373	2.47e-15	1.17e-05	1.44e-15	1.32e-18
GMOY009381	0.00134611	0.00607905	0.00725183	0.0183929
GMOY009382	9.49e-151	1.12e-08	0	4.29e-172
GMOY009386	7.55e-10	8.26e-05	0	8.37e-12
GMOY009389	0.00948218	0.0366198	0.00827479	0.00458824
GMOY009393	1.81e-30	3.82e-07	0	4.06e-39
GMOY009394	4.82e-08	7.94e-05	0	5.31e-05
GMOY009406	2.59e-13	2.6e-05	0.000378642	1.07e-14
GMOY009414	1.74e-25	1.59e-06	4.88e-15	6.39e-25
GMOY009420	0.00411998	0.0237734	0.00879445	0.00628007
GMOY009428	3.23e-19	5.94e-06	1.22e-15	1.04e-19
GMOY009450	3.99e-09	0.000271156	0.000109671	3.99e-10
GMOY009471	0.0276172	0.0475137	0.0167172	0.0475785
GMOY009473	0.00164736	0.00473799	0.00719081	0.00258613
GMOY009490	1.82e-42	1.4e-07	2.78e-15	9.65e-39
GMOY009496	0.000208122	0.00730154	0.00235401	0.00339292
GMOY009505	0.00382877	0.0144059	0.00734206	0.00639114
GMOY009512	1.72e-13	2.33e-05	2.22e-16	2.31e-12
GMOY009515	6.77e-18	4.29e-05	0.00152469	5.92e-13
GMOY009516	0.000484993	0.00220211	0.00566737	0.000705759
GMOY009518	7.58e-08	0.000290163	0.00271967	1.52e-07
GMOY009519	9.02e-07	0.000584133	2e-06	2.31e-07
GMOY009522	1.25e-18	6.78e-06	2.22e-16	5.07e-20
GMOY009530	7.07e-15	3.23e-05	0.00157409	7.42e-16
GMOY009531	3.66e-57	1.23e-08	1.31e-14	9.9e-95
GMOY009532	0.00167533	0.0168001	0.0025112	0.00994691
GMOY009534	0.00508804	0.0163647	0.00759758	0.0117111
GMOY009539	1.01e-05	0.00300982	0.00164358	2.17e-05
GMOY009556	9.98e-15	2.55e-05	0	1.74e-13
GMOY009590	1.25e-12	3.49e-05	0.00141529	1.62e-11
GMOY009597	2.36e-96	2.68e-07	1.44e-15	3.32e-89
GMOY009603	1.52e-10	7.35e-05	0	3.12e-12
GMOY009635	0.0142877	0.0469533	0.0108578	0.0251264
GMOY009649	5.52e-08	9.09e-05	0.00270545	9.47e-08
GMOY009663	0.0236529	0.0428589	0.0128966	0.0396217
GMOY009670	1.69e-30	1.01e-06	1.11e-16	5.98e-35
GMOY009688	0.00285756	0.00714853	0.00721677	0.00889342
GMOY009695	0.000124336	0.0029494	0.00396873	5.72e-05
GMOY009715	8.44e-15	3.48e-05	9.77e-05	1.87e-16
GMOY009718	0.000274284	0.0042325	0.00453877	0.000119456
GMOY009740	0.000271577	0.008258	0.0101405	0.000311532
GMOY009743	2.81e-05	0.00956902	0.00463609	0.000741518
GMOY009744	0.0025435	0.0121281	0.00132623	0.000795549
GMOY009745	1.67e-23	0.000114967	2.22e-16	2.55e-15
GMOY009749	1.64e-11	0.000140064	0.00118971	3.74e-10
GMOY009758	4.64e-97	3.97e-06	5.55e-16	3.89e-50
GMOY009812	2.3e-12	1.58e-05	0.00308621	6.35e-13
GMOY009814	3.82e-10	8.2e-05	0.00222728	1.98e-11
GMOY009815	2.28e-19	1.49e-05	7.77e-16	8.29e-18
GMOY009817	0.0242035	0.0212556	0.0122119	0.0436173
GMOY009824	0.000232539	0.00144519	0.0060951	0.0007648
GMOY009844	2.62e-12	0.000126878	8.02e-06	4.17e-11
GMOY009854	6.29e-15	2.13e-05	1.11e-16	1.01e-16
GMOY009859	0.00175393	0.00477648	0.00826198	0.00430239
GMOY009887	1.55e-16	4.36e-06	0	2.35e-24
GMOY009894	1.31e-08	0.00020189	0.000214936	1.91e-09
GMOY009907	0.00326423	0.0114622	0.00433795	0.00135541
GMOY009919	8.8e-05	0.000937385	0.00552277	0.000144117
GMOY009922	0.00438841	0.0195644	0.00850331	0.00398314
GMOY009926	4.92e-218	5.88e-10	4.33e-15	1.75e-246
GMOY009929	8.92e-06	0.00104869	0	6.8e-07
GMOY009935	1.34e-18	4.55e-06	0.00110616	2.49e-21
GMOY009975	6.47e-26	1.47e-06	3.33e-16	9.48e-30
GMOY009986	3.1e-07	0.000133705	0.00077445	1.83e-07
GMOY009989	0.000174661	0.00971627	0.00539336	0.00333389
GMOY010009	1.61e-08	0.000306836	0.00142141	2.34e-09
GMOY010013	4.14e-15	5.46e-05	2.2e-05	6.24e-14
GMOY010035	1.14e-11	3.23e-05	0.00466417	4.2e-13
GMOY010036	2.35e-94	1.6e-07	3.33e-16	2.67e-33
GMOY010073	1.67e-126	8.41e-07	2.55e-15	1e-70
GMOY010075	2.3e-12	2.6e-05	7.77e-16	6.24e-14
GMOY010083	3.82e-15	6.9e-05	0.00308458	2.72e-17
GMOY010090	0.0150689	0.0207427	0.0104633	0.0189009
GMOY010103	4.33e-32	1.96e-07	1.55e-15	3.21e-52
GMOY010121	1.03e-47	1.47e-07	4.44e-16	8.06e-44
GMOY010142	2.18e-27	2.69e-06	1.22e-15	5.11e-24
GMOY010174	0.00567851	0.0293995	0.00151424	0.0192604
GMOY010207	8.86e-10	8.07e-05	0.00227153	1.09e-09
GMOY010218	1.65e-18	4.49e-06	0	1.42e-22
GMOY010240	2.42e-77	1.62e-08	1.67e-15	3.1e-72
GMOY010249	8.05e-19	3.89e-06	2.22e-16	6.63e-25
GMOY010253	1.04e-09	0.000121293	0	8.03e-12
GMOY010260	7.04e-09	0.000171244	0.0017255	2.14e-05
GMOY010266	0.0104151	0.0418104	0.0150509	0.0171987
GMOY010306	2.78e-09	0.000192096	0.00383109	3.82e-10
GMOY010318	4.72e-05	0.00105954	0.00540983	0.000120601
GMOY010323	0.00214842	0.0222393	0	0.00293998
GMOY010327	2.4e-05	0.00553192	1.05e-06	0.00119335
GMOY010340	3.45e-05	0.00219591	0.00257423	1.11e-05
GMOY010357	3.23e-25	1.14e-06	8.88e-16	9.48e-34
GMOY010369	2.13e-09	0.000136236	0.00115676	3.98e-09
GMOY010388	2.07e-13	2.72e-05	0.00306188	4.83e-15
GMOY010397	1.57e-08	0.000310809	0.00142353	5.51e-08
GMOY010403	4.64e-08	0.000290163	0.000317706	7.99e-09
GMOY010425	0.000102766	0.00685308	0.00179873	0.000257564
GMOY010435	2.78e-190	4.44e-07	4.77e-15	1.15e-75
GMOY010446	5.72e-14	8.32e-05	0.00121425	1.4e-16
GMOY010450	1.07e-10	6.23e-05	3.56e-05	3.13e-07
GMOY010459	0.0097722	0.0119128	0.0116887	0.0161462
GMOY010465	1.31e-05	0.00080882	0.00678506	2.13e-05
GMOY010471	1.54e-15	1.07e-05	0	7.36e-19
GMOY010477	2.98e-08	0.000239313	2.22e-16	3.13e-10
GMOY010478	6.64e-26	1.22e-05	1.11e-16	4.58e-28
GMOY010506	2.92e-09	0.000114651	0.000210255	3.82e-08
GMOY010516	1.11e-06	0.000655501	0.000836835	2.67e-06
GMOY010520	0.000769348	0.0287033	0.00260864	0.000296116
GMOY010525	2.27e-10	0.000710901	0.00113076	5.01e-10
GMOY010545	4.15e-05	0.0010928	0.00346535	7.36e-05
GMOY010555	6.16e-51	7.57e-09	5.55e-15	6.75e-39
GMOY010619	2.4e-11	4.38e-05	0.00309733	9.12e-11
GMOY010621	0.000691367	0.0086209	0.00764153	0.000395228
GMOY010624	4.89e-08	0.0110989	0.00129136	0.00251489
GMOY010711	9.97e-33	1.15e-07	1.78e-15	4.29e-58
GMOY010716	3.87e-11	2.78e-05	0.00171818	1.44e-11
GMOY010724	1.67e-27	3.6e-05	2.33e-15	3.26e-13
GMOY010734	6.17e-51	1.92e-07	0	4.6e-46
GMOY010735	1.18e-19	3.03e-06	4.1e-07	9.75e-20
GMOY010752	1.27e-19	3.55e-06	1.11e-16	2.62e-21
GMOY010757	0.00274148	0.00930154	0.00611554	0.00362629
GMOY010760	6.86e-30	7.78e-07	2.22e-15	7.66e-34
GMOY010763	7.39e-29	5e-07	0	1.02e-38
GMOY010775	2.49e-09	0.000119782	0.00327505	1.18e-09
GMOY010778	0.0239795	0.0461345	0.00636894	0.0119556
GMOY010810	2.23e-25	8.89e-07	1.11e-16	1.6e-37
GMOY010837	1.15e-08	0.000125031	0.00172761	5.97e-08
GMOY010842	2.96e-06	0.000582848	2.22e-16	3.15e-07
GMOY010847	7.28e-127	1.62e-09	0	1.53e-134
GMOY010854	3e-05	0.00171658	0.00236024	5.31e-05
GMOY010861	2.96e-17	7.16e-06	1.11e-16	4.93e-17
GMOY010862	4.18e-38	7.34e-07	3.33e-16	2.74e-35
GMOY010870	9.29e-06	0.00111755	0	1.1e-06
GMOY010876	0.000354585	0.00461353	0.00149854	0.000144021
GMOY010877	0.025354	0.0397775	0.0191344	0.0184856
GMOY010881	1.28e-26	1.61e-06	1.11e-16	7.88e-25
GMOY010887	8.13e-11	5.25e-05	7.77e-05	2.56e-12
GMOY010907	1.06e-08	0.000226263	0.00162262	2.34e-09
GMOY010919	4.36e-08	0.000475284	0.000816032	1.27e-09
GMOY010929	9.93e-16	8.26e-06	0.00164945	4.44e-19
GMOY010935	2.84e-21	2.49e-06	0	8.85e-27
GMOY010936	1.05e-05	0.00143418	0.00243775	3.23e-06
GMOY010943	7.99e-13	0.000165389	1.11e-16	2.14e-16
GMOY010949	4.85e-12	1.94e-05	0	9.32e-08
GMOY010954	1.91e-12	5.21e-05	0.00185503	1.48e-11
GMOY010980	0.000402054	0.00980244	0.0012644	0.00520472
GMOY010987	4.59e-08	0.000176513	0.00353351	7.13e-09
GMOY010988	0.000366371	0.0131045	0.00561666	8.95e-05
GMOY010989	9.65e-08	0.000530303	0.00473709	1.43e-08
GMOY010991	9.56e-06	0.00162637	0.003372	2.64e-06
GMOY010993	1.8e-06	0.001038	0.00110845	2.95e-06
GMOY010995	0	5.66e-10	9.1e-15	2.11e-294
GMOY010996	4.35e-24	1.47e-06	0	1.07e-30
GMOY011009	5.07e-16	1.72e-05	2.22e-16	4.2e-07
GMOY011014	0.000117336	0.00446709	2.1e-06	3.65e-05
GMOY011015	5.59e-26	9.85e-07	0	5.88e-33
GMOY011017	2.39e-10	4.94e-05	0.00262083	6.71e-11
GMOY011027	1.54e-35	3.71e-06	0	4.19e-14
GMOY011052	5.89e-08	0.000304536	0.00249333	3.78e-08
GMOY011076	9.58e-07	0.000466349	0.00117874	1.64e-06
GMOY011077	3.79e-06	0.000390946	0.00529552	1.48e-05
GMOY011080	8.25e-12	9.24e-05	0	1.06e-10
GMOY011112	1.69e-45	1.6e-07	2.89e-15	2.06e-43
GMOY011124	1.45e-05	0.0023637	0.00163395	5.69e-06
GMOY011132	2.12e-05	0.0017163	0.0014456	5.22e-05
GMOY011178	1.1e-34	3.03e-06	1.44e-15	4.48e-21
GMOY011198	5.01e-05	0.00244668	0.00130982	1.41e-05
GMOY011230	2.17e-10	7.09e-05	0.00205037	1.7e-11
GMOY011278	5.99e-09	1.61e-06	0	1.75e-06
GMOY011283	1.68e-88	1.04e-06	1.11e-16	6.28e-36
GMOY011284	1.93e-07	0.000243538	5.2e-05	2.58e-07
GMOY011300	2.49e-05	9.36e-05	0	0.0029513
GMOY011316	8.06e-52	4.46e-08	1.11e-16	3.32e-72
GMOY011341	0.000376859	0.00471167	0.00708242	0.000777963
GMOY011348	2.19e-18	4.18e-06	0	3.45e-22
GMOY011363	0.000995947	0.00200166	0.00137188	0.00104166
GMOY011365	9.7e-12	8.11e-05	7.77e-16	7.54e-11
GMOY011366	2.23e-13	2.52e-05	2.22e-16	9.73e-14
GMOY011410	1.16e-08	9.17e-05	0	4.96e-11
GMOY011414	4.4e-54	1.96e-07	1.11e-16	1.58e-48
GMOY011419	1.94e-07	0.000585477	0.00232785	1.95e-08
GMOY011446	0.000441308	0.00962754	0.0116308	0.000525291
GMOY011448	1.07e-34	5.32e-07	0	3.13e-32
GMOY011451	1.49e-108	9.06e-09	0	1.9e-101
GMOY011482	6.8e-08	0.000873094	0.00347028	0.000521232
GMOY011489	0.02497	0.04529	0.0170509	0.0315308
GMOY011503	0.000732205	0.00316285	0.00834861	0.00103423
GMOY011521	3.73e-06	0.00099598	0.00139274	4.81e-05
GMOY011522	1.21e-06	0.000551818	0.00454867	2.65e-07
GMOY011523	1.27e-36	9.17e-07	0	6.4e-51
GMOY011527	1.77e-16	1.53e-05	5.55e-16	4.21e-20
GMOY011529	3.51e-28	7.71e-07	0	1.02e-35
GMOY011530	3.88e-08	0.00039623	0.00286503	1.8e-09
GMOY011540	2.17e-10	0.000449738	2.73e-06	3.53e-09
GMOY011541	3.25e-07	0.000622767	0	1.07e-09
GMOY011549	0.0135741	0.047324	0.00248945	0.0194668
GMOY011555	2.3e-08	0.00021955	0.00126355	5.12e-09
GMOY011559	1.53e-09	0.00128857	0	6.08e-07
GMOY011565	7.33e-05	0.00188551	0.00137071	0.00120893
GMOY011574	0.00166862	0.00673249	0.00756692	0.00284843
GMOY011577	3.4e-05	0.00135919	0.00170076	0.00255223
GMOY011618	5.59e-22	7.62e-05	2.22e-16	1.77e-21
GMOY011640	2.65e-12	2.33e-05	0	2.7e-15
GMOY011650	0.000121174	0.00154499	0.00816334	0.000304852
GMOY011661	1.27e-05	0.00122624	1.11e-16	2.12e-05
GMOY011665	3.18e-05	0.00122414	0.00765721	4.24e-05
GMOY011670	9.27e-09	0.00228906	0.00139611	4.01e-08
GMOY011671	1.02e-17	1.69e-05	3.42e-07	4.72e-13
GMOY011674	1.41e-14	1.18e-05	0.000919826	3.92e-15
GMOY011713	4.65e-11	0.000173341	1.11e-16	2.89e-13
GMOY011716	2.85e-07	0.000250372	0	2.06e-08
GMOY011717	0.0062456	0.0212556	0.00845499	0.00723513
GMOY011763	2.22e-09	0.000105196	0.00127948	4.18e-09
GMOY011777	2.17e-06	0.0221273	0	0.00337505
GMOY011797	1.85e-17	8.74e-06	1.11e-16	2.94e-16
GMOY011812	0.00960385	0.0201746	0.00427852	0.0219591
GMOY011814	5.13e-13	2.55e-05	1.11e-16	6.61e-15
GMOY011816	1.72e-19	1.95e-06	0	6.05e-30
GMOY011825	1.08e-08	0.000214136	0.00105092	2.6e-08
GMOY011827	2.14e-61	1.4e-07	0	1.1e-54
GMOY011841	4.8e-14	1.78e-05	0	4.87e-17
GMOY011871	6.2e-09	0.000220447	0.00265362	2.01e-10
GMOY011872	0.00677368	0.0405012	0.00744764	0.0233938
GMOY011874	0.000506476	0.00562335	0.00147823	0.00837893
GMOY011877	0.00175002	0.00680841	0.00815012	0.00428332
GMOY011908	2.45e-06	0.00154286	0.00239704	7.79e-06
GMOY011910	2.21e-05	0.000437336	0.000523123	1.45e-05
GMOY011911	5.37e-32	3.88e-06	5.55e-16	9.34e-27
GMOY011917	0.00662874	0.0431003	0.0116924	0.00816848
GMOY011939	0.00710946	0.0353617	0.00864382	0.0089436
GMOY011963	2.25e-11	2.25e-05	0.00147789	2.3e-11
GMOY011997	0.00523519	0.045926	0.0117855	0.00362629
GMOY012001	4.67e-16	1.15e-05	3.33e-16	4.25e-11
GMOY012002	2.48e-17	4.58e-06	3.33e-16	2.04e-22
GMOY012004	0.00706248	0.0382643	0.00758525	0.0103893
GMOY012008	7.13e-05	0.00224247	0.000898748	1.83e-05
GMOY012026	0.000772264	0.00659396	0.00711612	0.0011707
GMOY012027	1.73e-24	2e-06	0	7.11e-36
GMOY012029	5.42e-11	7.86e-05	0.00230835	1.72e-10
GMOY012047	7.66e-34	4.81e-07	0	9.63e-40
GMOY012068	1.3e-05	0.000807762	0.00154751	0.000160928
GMOY012094	3.38e-21	3.5e-06	3.33e-16	1.86e-19
GMOY012095	0.00529525	0.0144278	0.00783156	0.0378162
GMOY012096	0.00250595	0.0461938	0.00261301	0.00200074
GMOY012106	6.6e-24	1.26e-05	7.77e-16	4.04e-14
GMOY012115	5.77e-16	1.66e-05	0	9.54e-16
GMOY012116	2.96e-07	0.000725874	0.00646093	3.13e-07
GMOY012120	0.00322432	0.0292759	0.0033778	0.0124061
GMOY012124	2.02e-11	3.83e-05	0.00467946	6.1e-13
GMOY012131	7.89e-18	1.15e-05	1.89e-15	5.93e-17
GMOY012140	1.46e-07	0.000616894	0.00229929	4.8e-07
GMOY012146	7.49e-41	1.48e-05	0	1.47e-51
GMOY012147	2.2e-08	0.000118096	2.22e-16	3.9e-10
GMOY012168	4.49e-57	4.67e-08	3.22e-15	7.41e-54
GMOY012175	1.62e-30	6.62e-07	1.11e-16	1.12e-29
GMOY012178	2.16e-15	1.27e-05	0	1.73e-17
GMOY012185	0.00761645	0.0410408	0.0073158	0.00613832
GMOY012311	8.57e-07	0.000517542	0.001627	2.31e-07
GMOY012359	2.62e-07	0.000938317	0.000607308	2.24e-05
GMOY012363	2.59e-68	3.52e-08	0	7.83e-65
GMOY012370	3.72e-12	0.000291	1.55e-05	2.07e-11
GMOY012377	2.54e-07	0.00248662	0.000666374	1.93e-06
GMOY013042	9.68e-16	9.49e-06	0.00160896	2.86e-13
GMOY013048	4.6e-19	1.69e-05	1.11e-16	3.75e-22
GMOY013052	0.00309313	0.0113867	0.0057223	0.0247349
GMOY013079	0.00573228	0.0236126	0.00849049	0.00980541
GMOY013080	2.11e-09	0.00479782	6.53e-06	1.64e-05
GMOY013082	6.3e-06	0.00075516	0.00148467	9.42e-05
GMOY013085	0.000543977	0.00780019	0.00671772	0.00418559
GMOY013090	5.18e-35	1.61e-07	0	1.45e-49
GMOY013246	1.32e-17	1.66e-05	8.88e-16	3.15e-16
GMOY013248	0.00440693	0.0227352	0.0121342	0.00607678
GMOY013257	1.07e-33	1.47e-07	0	2.6e-60
GMOY013274	3.17e-18	1.07e-05	3.33e-16	3.26e-17
GMOY013280	3.89e-17	1.15e-06	0	1.48e-09
GMOY013311	2.83e-08	0.000214025	2.18e-06	1.19e-07
