# Supplementary material for: The holobiont transcriptome of teneral tsetse fly species of varying vector competence
Source: BMC Genomics. 2021 May 31;22:400. doi: 10.1186/s12864-021-07729-5 (PMC8166097; doi:10.1186/s12864-021-07729-5)
Supplement: Supplementary file 10 — Additional file 10: Table S9. Primers used for the validation of Wigglesworthia differential expression though qRT-PCR. [file 12864_2021_7729_MOESM10_ESM.xlsx]

## Sheet: Sheet1
Table S9. Primers used for the validation of Wigglesworthia differential expression though qRT-PCR.
Primer name	Sequence 5’ – 3’	TA (°C)	Amplicon size (bp)	Application	Target gene
GAPDH LONG For	GACAGCACCTCCACATGACA	55	596	Standard	Wigglesworthia morsitans gapDH
GAPDH LONG Rev	ACCCGCTTTCATTATCATACCA
GAPDH SHORT For	TAGGATATATCGAAGAAGAT	50	131	qPCR	Wigglesworthia morsitans gapDH
GAPDH SHORT Rev	TTCATTATCATACCAAGATA
fliA_short_For	CAGAGAGCGTGACTGGGTTC	55	115	qPCR	Wigglesworthia fliA
fliA_short_Rev	TGCTATTTGCTTTTCGGTAGCA
fliA_long_For	TCGTCATGAAGCATTAAGATTGC	55	517	Standard	Wigglesworthia fliA
fliA_long_Rev	GACTTGTTCGCGTTTAGGCA
bioA_short_For	ATGGAGATACATTTGGGGCTGT	55	126	qPCR	Wigglesworthia bioA
bioA_short_Rev	TCCAAGAATCGCCAAAATCACG
bioA_long_For	CGGAATGTCATCTTGGTGGAC	55	962	Standard	Wigglesworthia bioA
bioA_long_Rev	CGACTCCAATAGCTCCCAGT
purF_short_For	ACGAAGTTCAGCCATTTTACG	55	116	qPCR	Wigglesworthia purF
purF_short_Rev	GTGACGTCGTTGCGTTTCAA
purF_long_For	ATGTGCGGTGTTGTTGGAAT	55	500	Standard	Wigglesworthia purF
purF_long_Rev	GCGCCTTGGACTCTTTGATG
bioD_short_For	ACAGTCAATGGGTTAAGTCAGA	55	129	qPCR	Wigglesworthia bioD
bioD_short_Rev	TCCATCCTGCAAGTGGAACT
bioD_long_For	AGGATGTAAATTAATAGCCTCAGGA	55	556	Standard	Wigglesworthia bioD
bioD_long_Rev	GAATATTTCCAATCATCGGAGCA
